# Supplementary material for: Bis(2-amino-3-carb­oxy­pyrazin-1-ium) sulfate dihydrate
Source: Acta Crystallogr Sect E Struct Rep Online. 2011 Feb 23;67(Pt 3):o677–8. doi: 10.1107/S1600536811005824 (PMC3052097; doi:10.1107/S1600536811005824)
Supplement: Supplementary file 1 [file e-67-0o677-sup1.cif]

##############################################################################
###                                                                        ###
###        Electronic paper (Acta Crystallographica Section E)             ###
###                                                                        ###
##############################################################################
#                                                                            #
# This CIF contains the data in a paper accepted for publication in Acta     #
# Crystallographica Section E. It conforms to the requirements of Notes      #
# for Authors for Section E, and has been peer reviewed under the auspices   #
# of the IUCr Commission on Journals.                                        #
#                                                                            #
# Full details of the Crystallographic Information File format               #
# are given in the paper "The Crystallographic Information File (CIF):       #
# a New Standard Archive File for Crystallography" by S. R. Hall, F. H.      #
# Allen and I. D. Brown [Acta Cryst. (1991), A47, 655-685].                  #
#                                                                            #
# The current version of the core CIF dictionary is obtainable from          #
# ftp://ftp.iucr.org/pub/cif_core.dic. The current version number is 2.4.    #
#                                                                            #
# Software is freely available for graphical display of the structure(s) in  #
# this CIF.  For information consult the CIF home page http://www.iucr.org/  #
# cif/home.html                                                              #
#                                                                            #
# This file may be used for bona fide research purposes within the           #
# scientific community so long as proper attribution is given to the journal # 
# article from which it was obtained.                                        #
#                                                                            #
##############################################################################
                                             
data_global
_audit_creation_method     'WinGX routine CIF_UPDATE'
_audit_conform_dict_name     cif_core.dic
_audit_conform_dict_version     2.3
_journal_date_recd_electronic     2011-02-07
_journal_date_accepted     2011-02-16
_journal_name_full     'Acta Crystallographica, Section E'
_journal_year     2011
_journal_volume     67
_journal_issue      3
_journal_page_first     o677
_journal_page_last     o678
_journal_paper_category     QO
_journal_coeditor_code     DN2656
_publ_contact_author_name     'Berrah, Fadila '
_publ_contact_author_address
;
Laboratoire de chimie appliqu\'ee et technologie des mat\'eriaux
LCATM,Universit\'e Larbi Ben M'Hidi,
04000 Oum El Bouaghi.
Alg\'erie
;
_publ_contact_author_email     fadilaber@yahoo.fr
_publ_contact_author_fax     '00 (213) 32 42 39 83'
_publ_contact_author_phone     '00 (213) 32 42 39 83'
_publ_section_title
;
Bis(2-amino-3-carboxypyrazin-1-ium) sulfate dihydrate
;
loop_
    _publ_author_name
    _publ_author_footnote
    _publ_author_address
    'Berrah, Fadila'
;
;
;
Laboratoire de Chimie Appliqu\'ee et Technologie des Mat\'eriaux LCATM,
 Universit\'e Larbi Ben M'Hidi,
04000 Oum El Bouaghi,
Algeria
D\'epartement Sciences de la Mati\`ere,
Facult\'e des Sciences Exactes et Sciences de la Nature et de la Vie,
Universit\'e Larbi Ben M'hidi,
04000 Oum El Bouaghi,
Algeria
;
    'Ouakkaf, Amira'
;
;
;
Laboratoire de Chimie Appliqu\'ee et Technologie des Mat\'eriaux LCATM,
 Universit\'e Larbi Ben M'Hidi,
04000 Oum El Bouaghi,
Algeria
;
    'Bouacida, Sofiane'
;
;
;
Unit\'e de Recherche de Chimie de l'Environnement et Mol\'eculaire Structurale,
CHEMS, Facult\'e des Sciences Exactes,
Universit\'e Mentouri Constantine 25000,
Algeria
D\'epartement Sciences de la Mati\`ere,
Facult\'e des Sciences Exactes et Sciences de la Nature et de la Vie,
Universit\'e Larbi Ben M'hidi,
04000 Oum El Bouaghi,
Algeria
;
    'Roisnel, Thierry'
;
;
;
Centre de Difractom\'etrie X
UMR 6226 CNRS Unit\'e Sciences Chimiques de Rennes
Universit\'e de Rennes I
263 Avenue du G\'en\'eral Leclerc
35042 Rennes
France
;
data_I
_chemical_name_systematic
;
Bis(2-amino-3-carboxypyrazin-1-ium) sulfate dihydrate
;
_chemical_name_common
                       'Bis (2-Amino-3-carboxypyrazin-1-ium) sulfate dihydrate.'
_chemical_formula_moiety     '2(C5 H6 N3 O2 +), O4 S 2-, 2(H2 O)'
_chemical_formula_sum     'C10 H16 N6 O10 S'
_chemical_formula_structural     '2(C5 H6 N3 O2), O4 S, 2(H2 O)'
_chemical_formula_iupac     '2C5 H6 N3 O2 +, S O4 2-, 2H2 O'
_chemical_formula_weight     412.36
_space_group_crystal_system     monoclinic
_space_group_name_H-M_alt     'P 21/a'
_space_group_name_Hall     '-P 2yab'
loop_
    _space_group_symop_operation_xyz
    'x, y, z'
    '-x+1/2, y+1/2, -z'
    '-x, -y, -z'
    'x-1/2, -y-1/2, z'
_cell_length_a     7.7214(4)
_cell_length_b     20.7043(14)
_cell_length_c     10.6398(7)
_cell_angle_alpha     90
_cell_angle_beta     109.299(2)
_cell_angle_gamma     90
_cell_volume     1605.36(17)
_cell_formula_units_Z     4
_cell_measurement_reflns_used     5179
_cell_measurement_theta_min     2.83
_cell_measurement_theta_max     27.5
_cell_measurement_temperature     150(2)
_exptl_crystal_description     prism
_exptl_crystal_colour     Yellow
_exptl_crystal_size_max     0.55
_exptl_crystal_size_mid     0.36
_exptl_crystal_size_min     0.15
_exptl_crystal_density_diffrn     1.706
_exptl_crystal_density_method     'not measured'
_exptl_crystal_F_000     856
_exptl_absorpt_coefficient_mu     0.274
_exptl_absorpt_correction_type     multi-scan
_exptl_absorpt_process_details     '(SADABS; Sheldrick, 2002)'
_exptl_absorpt_correction_T_min     0.708
_exptl_absorpt_correction_T_max     0.960
_exptl_special_details
;
;
_diffrn_ambient_temperature     150(2)
_diffrn_radiation_type     MoK\a
_diffrn_radiation_wavelength     0.71073
_diffrn_radiation_monochromator     graphite
_diffrn_measurement_device_type     'Bruker APEXII'
_diffrn_measurement_method     'CCD rotation images, thin slices'
_diffrn_reflns_number     13466
_diffrn_reflns_av_R_equivalents     0.0386
_diffrn_reflns_theta_min     2.25
_diffrn_reflns_theta_max     27.57
_diffrn_reflns_theta_full     27.57
_diffrn_measured_fraction_theta_max     0.991
_diffrn_measured_fraction_theta_full     0.991
_diffrn_reflns_limit_h_min     -8
_diffrn_reflns_limit_h_max     9
_diffrn_reflns_limit_k_min     -26
_diffrn_reflns_limit_k_max     26
_diffrn_reflns_limit_l_min     -13
_diffrn_reflns_limit_l_max     13
_refine_special_details
;
Refinement of <i>F</i>^2^ against ALL reflections. The weighted <i>R</i>-factor
<i>wR</i> and goodness of fit <i>S</i> are based on <i>F</i>^2^, conventional
<i>R</i>-factors <i>R</i> are based on <i>F</i>, with <i>F</i> set to zero for
negative <i>F</i>^2^. The threshold expression of <i>F</i>^2^ >
\s(<i>F</i>^2^) is used only for calculating <i>R</i>-factors(gt) <i>etc</i>.
and is not relevant to the choice of reflections for refinement.
<i>R</i>-factors based on <i>F</i>^2^ are statistically about twice as large
as those based on <i>F</i>, and <i>R</i>- factors based on ALL data will be
even larger.
;
_reflns_number_total     3675
_reflns_number_gt     3146
_reflns_threshold_expression     I>2\s(I)
_refine_ls_structure_factor_coef     Fsqd
_refine_ls_matrix_type     full
_refine_ls_R_factor_all     0.0423
_refine_ls_R_factor_gt     0.0353
_refine_ls_wR_factor_gt     0.092
_refine_ls_wR_factor_ref     0.0963
_refine_ls_goodness_of_fit_ref     1.027
_refine_ls_restrained_S_all     1.027
_refine_ls_number_reflns     3675
_refine_ls_number_parameters     246
_refine_ls_number_restraints     0
_refine_ls_hydrogen_treatment     constr
_refine_ls_weighting_scheme     calc
_refine_ls_weighting_details
         'calc w=1/[\s^2^(Fo^2^)+(0.0491P)^2^+0.7394P] where P=(Fo^2^+2Fc^2^)/3'
_atom_sites_solution_hydrogens     geom
_atom_sites_solution_primary     direct
_atom_sites_solution_secondary     difmap
_refine_ls_shift/su_max     0.001
_refine_ls_shift/su_mean     0
_refine_diff_density_max     0.47
_refine_diff_density_min     -0.481
_refine_ls_extinction_method     none
_refine_ls_extinction_coef     ?
loop_
    _atom_type_symbol
    _atom_type_description
    _atom_type_scat_dispersion_real
    _atom_type_scat_dispersion_imag
    _atom_type_scat_source
    C C 0.0033 0.0016 'International Tables Vol C Tables 4.2.6.8 and 6.1.1.4'
    H H 0 0 'International Tables Vol C Tables 4.2.6.8 and 6.1.1.4'
    N N 0.0061 0.0033 'International Tables Vol C Tables 4.2.6.8 and 6.1.1.4'
    O O 0.0106 0.006 'International Tables Vol C Tables 4.2.6.8 and 6.1.1.4'
    S S 0.1246 0.1234 'International Tables Vol C Tables 4.2.6.8 and 6.1.1.4'
_computing_data_collection     'APEX2 (Bruker,2001)'
_computing_cell_refinement     'SAINT (Bruker, 2001)'
_computing_data_reduction     'SAINT (Bruker, 2001)'
_computing_structure_solution     'SIR2002 (Burla <i>et al.</i>, 2003)'
_computing_structure_refinement     'SHELXL97 (Sheldrick,2008)'
_computing_molecular_graphics
 'ORTEP-3 for Windows (Farrugia, 1997) and DIAMOND (Brandenburg & Berndt, 2001)'
_computing_publication_material     'WinGX (Farrugia, 1999)'
loop_
    _atom_site_type_symbol
    _atom_site_label
    _atom_site_fract_x
    _atom_site_fract_y
    _atom_site_fract_z
    _atom_site_U_iso_or_equiv
    _atom_site_adp_type
    _atom_site_calc_flag
    _atom_site_refinement_flags
    _atom_site_occupancy
    _atom_site_disorder_assembly
    _atom_site_disorder_group
    O O5A 0.17659(16) 0.04617(6) 0.03501(11) 0.0221(3) Uani d . 1 . .
    H H5A 0.1515 0.0732 -0.0273 0.033 Uiso calc R 1 . .
    O O6A 0.03846(18) 0.11842(6) 0.12557(11) 0.0258(3) Uani d . 1 . .
    N N1A 0.0567(2) 0.10587(7) 0.37979(13) 0.0231(3) Uani d . 1 . .
    H H1A1 0.0399 0.1167 0.4549 0.028 Uiso calc R 1 . .
    H H1A2 0.0122 0.1303 0.3087 0.028 Uiso calc R 1 . .
    N N2A 0.21592(19) 0.01604(6) 0.48490(13) 0.0195(3) Uani d . 1 . .
    H H2A 0.1989 0.0288 0.5588 0.023 Uiso calc R 1 . .
    N N3A 0.27826(19) -0.02410(6) 0.25952(13) 0.0194(3) Uani d . 1 . .
    C C1A 0.1266(2) 0.06905(7) 0.13275(15) 0.0185(3) Uani d . 1 . .
    C C2A 0.1875(2) 0.02980(7) 0.25829(15) 0.0177(3) Uani d . 1 . .
    C C3A 0.1485(2) 0.05305(7) 0.37379(15) 0.0183(3) Uani d . 1 . .
    C C4A 0.3079(2) -0.03946(8) 0.48622(16) 0.0207(3) Uani d . 1 . .
    H H4A 0.3518 -0.0644 0.5654 0.025 Uiso calc R 1 . .
    C C5A 0.3374(2) -0.05941(8) 0.37264(16) 0.0214(3) Uani d . 1 . .
    H H5C 0.4006 -0.0988 0.3731 0.026 Uiso calc R 1 . .
    O O5B -0.03794(19) 0.32977(6) 1.37046(12) 0.0273(3) Uani d . 1 . .
    H H5B -0.0768 0.3055 1.4185 0.041 Uiso calc R 1 . .
    O O6B -0.03786(17) 0.23824(5) 1.25812(11) 0.0241(3) Uani d . 1 . .
    N N1B 0.0619(2) 0.24559(7) 1.03668(14) 0.0238(3) Uani d . 1 . .
    H H1B1 0.0821 0.2313 0.9649 0.029 Uiso calc R 1 . .
    H H1B2 0.0315 0.2184 1.0895 0.029 Uiso calc R 1 . .
    N N2B 0.12393(19) 0.34886(7) 0.98346(13) 0.0205(3) Uani d . 1 . .
    H H2B 0.1422 0.3332 0.912 0.025 Uiso calc R 1 . .
    N N3B 0.07073(19) 0.39911(6) 1.20349(13) 0.0206(3) Uani d . 1 . .
    C C1B -0.0126(2) 0.29617(8) 1.27448(15) 0.0196(3) Uani d . 1 . .
    C C2B 0.0482(2) 0.33663(7) 1.17934(14) 0.0178(3) Uani d . 1 . .
    C C3B 0.0773(2) 0.30786(8) 1.06522(15) 0.0187(3) Uani d . 1 . .
    C C4B 0.1438(2) 0.41269(8) 1.00633(16) 0.0227(3) Uani d . 1 . .
    H H4B 0.1752 0.4403 0.9458 0.027 Uiso calc R 1 . .
    C C5B 0.1180(2) 0.43737(8) 1.11810(16) 0.0233(3) Uani d . 1 . .
    H H5D 0.1338 0.4824 1.1357 0.028 Uiso calc R 1 . .
    S S1 0.15317(5) 0.131125(18) 0.73117(4) 0.01813(11) Uani d . 1 . .
    O O1 0.2146(2) 0.06509(6) 0.71883(12) 0.0337(3) Uani d . 1 . .
    O O2 0.09536(18) 0.13565(6) 0.85065(12) 0.0262(3) Uani d . 1 . .
    O O3 0.30149(17) 0.17773(7) 0.74478(12) 0.0306(3) Uani d . 1 . .
    O O4 -0.00482(16) 0.14708(6) 0.61180(11) 0.0236(3) Uani d . 1 . .
    O O1W 0.23309(17) 0.30737(6) 0.78406(12) 0.0262(3) Uani d . 1 . .
    H H1W 0.2465 0.2676 0.7697 0.039 Uiso d R 1 . .
    H H2W 0.3352 0.3253 0.7903 0.039 Uiso d R 1 . .
    O O2W -0.15818(19) 0.26453(6) 1.52193(12) 0.0296(3) Uani d . 1 . .
    H H3W -0.1068 0.2285 1.5511 0.044 Uiso d R 1 . .
    H H4W -0.1653 0.2863 1.5886 0.044 Uiso d R 1 . .
loop_
    _atom_site_aniso_label
    _atom_site_aniso_U_11
    _atom_site_aniso_U_22
    _atom_site_aniso_U_33
    _atom_site_aniso_U_12
    _atom_site_aniso_U_13
    _atom_site_aniso_U_23
    O5A 0.0332(7) 0.0213(6) 0.0140(5) 0.0044(5) 0.0109(5) 0.0030(4)
    O6A 0.0400(7) 0.0206(6) 0.0184(6) 0.0076(5) 0.0115(5) 0.0036(4)
    N1A 0.0340(8) 0.0227(7) 0.0140(6) 0.0063(6) 0.0100(6) 0.0012(5)
    N2A 0.0269(7) 0.0193(6) 0.0128(6) -0.0002(5) 0.0072(5) 0.0001(5)
    N3A 0.0253(7) 0.0168(6) 0.0158(6) -0.0013(5) 0.0063(5) -0.0003(5)
    C1A 0.0232(8) 0.0172(7) 0.0153(7) -0.0026(6) 0.0065(6) -0.0007(6)
    C2A 0.0225(8) 0.0159(7) 0.0154(7) -0.0020(6) 0.0072(6) -0.0008(6)
    C3A 0.0229(8) 0.0175(7) 0.0144(7) -0.0027(6) 0.0062(6) -0.0007(6)
    C4A 0.0259(8) 0.0177(7) 0.0168(7) -0.0016(6) 0.0048(6) 0.0035(6)
    C5A 0.0279(9) 0.0163(7) 0.0186(7) 0.0011(6) 0.0056(6) 0.0000(6)
    O5B 0.0480(8) 0.0198(6) 0.0201(6) -0.0009(5) 0.0194(5) -0.0004(5)
    O6B 0.0355(7) 0.0185(6) 0.0193(6) -0.0015(5) 0.0104(5) 0.0003(4)
    N1B 0.0372(8) 0.0188(7) 0.0167(6) -0.0035(6) 0.0105(6) -0.0037(5)
    N2B 0.0267(7) 0.0221(7) 0.0128(6) -0.0027(5) 0.0069(5) -0.0024(5)
    N3B 0.0267(7) 0.0172(6) 0.0167(6) 0.0005(5) 0.0056(5) -0.0008(5)
    C1B 0.0231(8) 0.0198(8) 0.0141(7) 0.0019(6) 0.0039(6) 0.0008(6)
    C2B 0.0216(8) 0.0173(7) 0.0127(7) 0.0005(6) 0.0033(6) 0.0001(5)
    C3B 0.0203(8) 0.0194(7) 0.0142(7) -0.0010(6) 0.0029(6) -0.0014(6)
    C4B 0.0276(9) 0.0201(8) 0.0195(7) -0.0035(6) 0.0068(6) 0.0020(6)
    C5B 0.0324(9) 0.0177(7) 0.0193(7) -0.0019(6) 0.0077(7) 0.0004(6)
    S1 0.0259(2) 0.01758(19) 0.01276(18) 0.00290(14) 0.00883(15) 0.00224(13)
    O1 0.0605(9) 0.0245(6) 0.0186(6) 0.0188(6) 0.0163(6) 0.0047(5)
    O2 0.0429(7) 0.0230(6) 0.0193(6) 0.0051(5) 0.0192(5) 0.0035(5)
    O3 0.0291(7) 0.0384(7) 0.0238(6) -0.0067(5) 0.0080(5) 0.0029(5)
    O4 0.0266(6) 0.0246(6) 0.0179(6) 0.0031(5) 0.0049(5) 0.0017(4)
    O1W 0.0294(6) 0.0273(6) 0.0252(6) -0.0009(5) 0.0136(5) -0.0005(5)
    O2W 0.0460(8) 0.0244(6) 0.0229(6) 0.0086(5) 0.0174(6) 0.0061(5)
_geom_special_details
;
All e.s.d.'s (except the e.s.d. in the dihedral angle between two l.s. planes)
are estimated using the full covariance matrix. The cell e.s.d.'s are taken
into account individually in the estimation of e.s.d.'s in distances, angles
and torsion angles; correlations between e.s.d.'s in cell parameters are only
used when they are defined by crystal symmetry. An approximate (isotropic)
treatment of cell e.s.d.'s is used for estimating e.s.d.'s involving l.s.
planes.
;
loop_
    _geom_bond_atom_site_label_1
    _geom_bond_atom_site_label_2
    _geom_bond_site_symmetry_2
    _geom_bond_distance
    _geom_bond_publ_flag
    O5A C1A . 1.3116(19) ?
    O5A H5A . 0.84 ?
    O6A C1A . 1.216(2) ?
    N1A C3A . 1.316(2) ?
    N1A H1A1 . 0.88 ?
    N1A H1A2 . 0.88 ?
    N2A C4A . 1.349(2) ?
    N2A C3A . 1.360(2) ?
    N2A H2A . 0.88 ?
    N3A C2A . 1.315(2) ?
    N3A C5A . 1.352(2) ?
    C1A C2A . 1.500(2) ?
    C2A C3A . 1.442(2) ?
    C4A C5A . 1.365(2) ?
    C4A H4A . 0.95 ?
    C5A H5C . 0.95 ?
    O5B C1B . 1.3028(19) ?
    O5B H5B . 0.84 ?
    O6B C1B . 1.218(2) ?
    N1B C3B . 1.321(2) ?
    N1B H1B1 . 0.88 ?
    N1B H1B2 . 0.88 ?
    N2B C4B . 1.343(2) ?
    N2B C3B . 1.347(2) ?
    N2B H2B . 0.88 ?
    N3B C2B . 1.319(2) ?
    N3B C5B . 1.344(2) ?
    C1B C2B . 1.503(2) ?
    C2B C3B . 1.435(2) ?
    C4B C5B . 1.368(2) ?
    C4B H4B . 0.95 ?
    C5B H5D . 0.95 ?
    S1 O1 . 1.4670(12) ?
    S1 O3 . 1.4677(13) ?
    S1 O4 . 1.4786(12) ?
    S1 O2 . 1.4831(12) ?
    O1W H1W . 0.8491 ?
    O1W H2W . 0.8542 ?
    O2W H3W . 0.8543 ?
    O2W H4W . 0.8582 ?
loop_
    _geom_angle_atom_site_label_1
    _geom_angle_atom_site_label_2
    _geom_angle_atom_site_label_3
    _geom_angle_site_symmetry_1
    _geom_angle_site_symmetry_3
    _geom_angle
    _geom_angle_publ_flag
    C1A O5A H5A . . 109.5 ?
    C3A N1A H1A1 . . 120 ?
    C3A N1A H1A2 . . 120 ?
    H1A1 N1A H1A2 . . 120 ?
    C4A N2A C3A . . 122.57(14) ?
    C4A N2A H2A . . 118.7 ?
    C3A N2A H2A . . 118.7 ?
    C2A N3A C5A . . 119.32(14) ?
    O6A C1A O5A . . 123.99(14) ?
    O6A C1A C2A . . 121.03(14) ?
    O5A C1A C2A . . 114.98(13) ?
    N3A C2A C3A . . 122.39(14) ?
    N3A C2A C1A . . 118.54(14) ?
    C3A C2A C1A . . 119.06(14) ?
    N1A C3A N2A . . 118.94(14) ?
    N1A C3A C2A . . 125.91(14) ?
    N2A C3A C2A . . 115.15(14) ?
    N2A C4A C5A . . 119.33(14) ?
    N2A C4A H4A . . 120.3 ?
    C5A C4A H4A . . 120.3 ?
    N3A C5A C4A . . 121.21(15) ?
    N3A C5A H5C . . 119.4 ?
    C4A C5A H5C . . 119.4 ?
    C1B O5B H5B . . 109.5 ?
    C3B N1B H1B1 . . 120 ?
    C3B N1B H1B2 . . 120 ?
    H1B1 N1B H1B2 . . 120 ?
    C4B N2B C3B . . 122.81(14) ?
    C4B N2B H2B . . 118.6 ?
    C3B N2B H2B . . 118.6 ?
    C2B N3B C5B . . 119.63(14) ?
    O6B C1B O5B . . 125.38(15) ?
    O6B C1B C2B . . 121.55(14) ?
    O5B C1B C2B . . 113.05(14) ?
    N3B C2B C3B . . 121.62(14) ?
    N3B C2B C1B . . 117.76(14) ?
    C3B C2B C1B . . 120.62(14) ?
    N1B C3B N2B . . 119.31(15) ?
    N1B C3B C2B . . 124.91(15) ?
    N2B C3B C2B . . 115.78(14) ?
    N2B C4B C5B . . 118.98(15) ?
    N2B C4B H4B . . 120.5 ?
    C5B C4B H4B . . 120.5 ?
    N3B C5B C4B . . 121.17(15) ?
    N3B C5B H5D . . 119.4 ?
    C4B C5B H5D . . 119.4 ?
    O1 S1 O3 . . 110.91(9) ?
    O1 S1 O4 . . 109.31(7) ?
    O3 S1 O4 . . 109.46(7) ?
    O1 S1 O2 . . 109.47(7) ?
    O3 S1 O2 . . 108.66(7) ?
    O4 S1 O2 . . 109.00(7) ?
    H1W O1W H2W . . 105.7 ?
    H3W O2W H4W . . 108 ?
loop_
    _geom_torsion_atom_site_label_1
    _geom_torsion_atom_site_label_2
    _geom_torsion_atom_site_label_3
    _geom_torsion_atom_site_label_4
    _geom_torsion_site_symmetry_1
    _geom_torsion_site_symmetry_2
    _geom_torsion_site_symmetry_3
    _geom_torsion_site_symmetry_4
    _geom_torsion
    _geom_torsion_publ_flag
    C5A N3A C2A C3A . . . . 0.1(2) ?
    C5A N3A C2A C1A . . . . 178.70(14) ?
    O6A C1A C2A N3A . . . . 178.18(15) ?
    O5A C1A C2A N3A . . . . -2.2(2) ?
    O6A C1A C2A C3A . . . . -3.2(2) ?
    O5A C1A C2A C3A . . . . 176.41(14) ?
    C4A N2A C3A N1A . . . . 178.56(15) ?
    C4A N2A C3A C2A . . . . -1.9(2) ?
    N3A C2A C3A N1A . . . . -179.04(16) ?
    C1A C2A C3A N1A . . . . 2.4(2) ?
    N3A C2A C3A N2A . . . . 1.5(2) ?
    C1A C2A C3A N2A . . . . -177.09(13) ?
    C3A N2A C4A C5A . . . . 0.8(2) ?
    C2A N3A C5A C4A . . . . -1.4(2) ?
    N2A C4A C5A N3A . . . . 0.9(2) ?
    C5B N3B C2B C3B . . . . 1.6(2) ?
    C5B N3B C2B C1B . . . . -177.43(14) ?
    O6B C1B C2B N3B . . . . 179.35(15) ?
    O5B C1B C2B N3B . . . . 0.9(2) ?
    O6B C1B C2B C3B . . . . 0.3(2) ?
    O5B C1B C2B C3B . . . . -178.12(14) ?
    C4B N2B C3B N1B . . . . -179.42(15) ?
    C4B N2B C3B C2B . . . . 0.5(2) ?
    N3B C2B C3B N1B . . . . 178.17(15) ?
    C1B C2B C3B N1B . . . . -2.9(2) ?
    N3B C2B C3B N2B . . . . -1.7(2) ?
    C1B C2B C3B N2B . . . . 177.27(14) ?
    C3B N2B C4B C5B . . . . 0.8(2) ?
    C2B N3B C5B C4B . . . . -0.2(3) ?
    N2B C4B C5B N3B . . . . -1.0(3) ?
loop_
    _geom_hbond_atom_site_label_D
    _geom_hbond_atom_site_label_H
    _geom_hbond_atom_site_label_A
    _geom_hbond_site_symmetry_A
    _geom_hbond_distance_DH
    _geom_hbond_distance_HA
    _geom_hbond_distance_DA
    _geom_hbond_angle_DHA
    _geom_hbond_publ_flag
    N1A H1A1 O4 . 0.88 1.92 2.7970(18) 175.3 yes
    N1A H1A2 O6A . 0.88 2.04 2.6741(18) 128.1 yes
    N1A H1A2 O6B 1_554 0.88 2.30 3.0158(18) 138.4 yes
    N2A H2A O1 . 0.88 1.83 2.6915(18) 166.5 yes
    N1B H1B1 O2 . 0.88 2.34 3.0827(18) 141.8 yes
    N1B H1B2 O6B . 0.88 2.08 2.7144(19) 128.7 yes
    N1B H1B2 O6A 1_556 0.88 2.10 2.8237(18) 138.6 yes
    N2B H2B O1W . 0.88 1.81 2.6705(18) 166.8 yes
    O5B H5B O2W . 0.84 1.67 2.5046(17) 173.7 yes
    O5A H5A O2 1_554 0.84 1.78 2.6192(16) 174.9 yes
    O1W H1W O3 . 0.85 1.95 2.7934(19) 174.7 yes
    O1W H2W O2 4_665 0.85 2.06 2.8996(18) 167 yes
    O1W H2W O4 4_665 0.85 2.65 3.2856(17) 132.5 yes
    O2W H3W O4 1_556 0.85 1.88 2.7351(17) 177.2 yes
    O2W H4W O3 4_566 0.86 1.91 2.7633(17) 170.5 yes
    C4A H4A O5B 2_547 0.95 2.58 3.320(2) 134.4 ?
    C4A H4A N3B 2_547 0.95 2.45 3.369(2) 162.7 ?
    C4B H4B O5A 2_556 0.95 2.45 3.187(2) 134.3 ?
    C4B H4B N3A 2_556 0.95 2.44 3.347(2) 159 ?
    C5A H5C O1W 2_546 0.95 2.55 3.175(2) 123.7 ?
    C5B H5D O1 2_557 0.95 2.35 3.192(2) 148.1 ?
