# Supplementary material for: Bis(2-amino-3-carb­oxy­pyrazin-1-ium) sulfate dihydrate
Source: Acta Crystallogr Sect E Struct Rep Online. 2011 Feb 23;67(Pt 3):o677–8. doi: 10.1107/S1600536811005824 (PMC3052097; doi:10.1107/S1600536811005824)
Supplement: Supplementary file 2 [file e-67-0o677-Isup2.hkl]

#
# h,k,l, Fc-squared, Fo-squared, sigma(Fo-squared) and status flag
#
data_I
_shelx_title ' import in P 21/a'
_shelx_refln_list_code          4
_shelx_F_calc_maximum      239.67
_exptl_crystal_F_000       856.00
_reflns_d_resolution_high  0.7677
 
loop_
 _symmetry_equiv_pos_as_xyz
 'x, y, z'
 '-x+1/2, y+1/2, -z'
 '-x, -y, -z'
 'x-1/2, -y-1/2, z'
 
_cell_length_a     7.7214
_cell_length_b    20.7043
_cell_length_c    10.6398
_cell_angle_alpha  90.000
_cell_angle_beta  109.299
_cell_angle_gamma  90.000
 
_shelx_F_squared_multiplier     1.000
 
loop_
 _refln_index_h
 _refln_index_k
 _refln_index_l
 _refln_F_squared_calc
 _refln_F_squared_meas
 _refln_F_squared_sigma
 _refln_observed_status
   2   0   0        7.39        5.10      2.69 o
   4   0   0      190.16      178.69      6.36 o
   6   0   0     1077.14     1044.92     31.43 o
   8   0   0       63.40       69.92      6.69 o
   1   1   0     1273.10     1044.49     48.86 o
   2   1   0    16714.39    16325.47    405.21 o
   3   1   0      282.37      245.88      7.42 o
   4   1   0      197.10      191.70      7.17 o
   5   1   0      382.94      353.34     12.08 o
   6   1   0      177.61      165.35     15.71 o
   7   1   0      198.23      220.95     12.61 o
   8   1   0        0.26        1.77      3.15 o
   1   2   0     3941.58     3826.04     54.83 o
   2   2   0    18044.12    17322.14    309.11 o
   3   2   0      159.37      147.19      5.39 o
   4   2   0      752.93      758.45     20.29 o
   5   2   0      254.93      266.39     10.12 o
   6   2   0      129.02      113.83      6.34 o
   7   2   0      515.70      514.13     24.79 o
   8   2   0        5.10        5.37      4.17 o
   1   3   0      406.62      360.66      6.08 o
   2   3   0    50667.96    48044.71    854.29 o
   3   3   0      694.39      728.21     16.45 o
   4   3   0     1720.72     1663.79     44.11 o
   5   3   0      188.40      170.30      7.85 o
   6   3   0        4.77        7.36      2.90 o
   7   3   0      499.98      491.43     24.46 o
   8   3   0      507.37      521.04     26.05 o
   0   4   0     3542.52     3632.02     73.47 o
   1   4   0      758.67      705.95     12.44 o
   2   4   0     8488.81     8433.31    127.76 o
   3   4   0      326.26      320.62      8.40 o
   4   4   0     1329.19     1334.14     25.72 o
   5   4   0      211.99      193.45      8.00 o
   6   4   0       65.56       62.13      7.24 o
   7   4   0       46.98       46.40      6.80 o
   8   4   0      101.85      100.41      9.65 o
   9   4   0        4.61        7.62      5.26 o
   1   5   0     9147.17     8805.50    156.31 o
   2   5   0      685.68      712.20     11.36 o
   3   5   0        2.12        6.14      1.53 o
   4   5   0     3157.60     3455.59     83.29 o
   5   5   0      334.68      357.52     12.34 o
   6   5   0      475.20      406.64     21.99 o
   7   5   0        0.26       -0.27      3.84 o
   8   5   0      175.74      174.61     13.55 o
   9   5   0        0.45        5.98      5.59 o
   0   6   0       31.63       25.25      2.67 o
   1   6   0      493.77      465.38      8.31 o
   2   6   0      539.07      530.28      9.46 o
   3   6   0      716.56      747.36     17.29 o
   4   6   0     1573.26     1576.57     27.68 o
   5   6   0      102.24      109.73      5.58 o
   6   6   0        0.02       -0.50      3.35 o
   7   6   0        9.26       11.90      5.26 o
   8   6   0        0.44        2.80      5.16 o
   9   6   0       27.40       42.45      7.95 o
   1   7   0     3995.98     4089.76     65.21 o
   2   7   0      216.23      288.71      5.58 o
   3   7   0      350.55      310.92      7.13 o
   4   7   0     4128.51     4049.15     68.08 o
   5   7   0       98.74       87.66      4.64 o
   6   7   0       21.83       22.88      5.00 o
   7   7   0      268.55      247.28     17.11 o
   8   7   0       88.12      108.20     11.46 o
   9   7   0        5.40       10.86      6.96 o
   0   8   0        0.22       -0.09      1.53 o
   1   8   0      679.29      729.39     18.13 o
   2   8   0     4774.80     4888.72    102.51 o
   3   8   0        6.58        4.98      1.54 o
   4   8   0       45.75       55.23      3.15 o
   5   8   0      130.40      129.91      5.78 o
   6   8   0        8.83       13.77      3.05 o
   7   8   0       36.37       24.46      7.07 o
   8   8   0       14.24       12.67      6.53 o
   9   8   0       36.87       34.11      8.61 o
   1   9   0     4120.47     4243.80     96.87 o
   2   9   0     2174.21     2145.98     37.08 o
   3   9   0      452.46      439.76     10.56 o
   4   9   0     1102.15     1073.76     22.15 o
   5   9   0        0.00        1.95      1.78 o
   6   9   0       69.73       59.54      5.07 o
   7   9   0       78.12       69.15     10.83 o
   8   9   0       21.59       21.99      7.35 o
   0  10   0     7943.48     8156.43    233.71 o
   1  10   0     2189.81     2227.16     56.18 o
   2  10   0       56.73       77.83      3.30 o
   3  10   0     1642.92     1715.47     49.64 o
   4  10   0     1270.93     1317.59     27.50 o
   5  10   0      798.02      802.87     17.68 o
   6  10   0     1232.50     1165.40     32.49 o
   7  10   0       74.38       69.83      5.78 o
   8  10   0        0.15        3.73      6.14 o
   1  11   0     8873.62     8636.12    175.05 o
   2  11   0      100.51       99.76      4.27 o
   3  11   0      213.51      208.11      5.28 o
   4  11   0        0.47        1.71      1.89 o
   5  11   0      107.81       83.29      5.25 o
   6  11   0     1056.43     1047.61     30.11 o
   7  11   0       35.71       30.15      4.59 o
   8  11   0       21.01       13.82      7.02 o
   0  12   0      591.71      567.03     21.28 o
   1  12   0     1301.92     1403.14     36.73 o
   2  12   0      768.83      820.24     17.81 o
   3  12   0       45.25       41.15      2.65 o
   4  12   0      223.13      248.76      8.05 o
   5  12   0      142.22      136.51      6.82 o
   6  12   0      466.56      473.37     16.78 o
   7  12   0      143.71      131.35      8.41 o
   8  12   0        0.02        7.62      7.51 o
   1  13   0       51.45       64.30      4.36 o
   2  13   0     3015.44     2936.10     55.80 o
   3  13   0      807.61      837.98     18.51 o
   4  13   0     1004.09     1007.19     24.96 o
   5  13   0      124.34      120.19     10.36 o
   6  13   0      545.31      523.54     18.35 o
   7  13   0      304.90      316.64     13.55 o
   8  13   0      287.78      267.57     22.10 o
   0  14   0      381.16      405.04     17.48 o
   1  14   0      553.00      584.66     18.48 o
   2  14   0       35.62       40.93      3.98 o
   3  14   0      820.94      822.81     18.50 o
   4  14   0      681.37      681.89     18.64 o
   5  14   0      203.19      207.84      9.07 o
   6  14   0      134.72      128.69      8.69 o
   7  14   0      119.98      121.81      8.60 o
   8  14   0      848.71      887.54     48.31 o
   1  15   0      834.78      787.75     22.68 o
   2  15   0      154.13      167.94      8.28 o
   3  15   0     1400.64     1356.28     28.35 o
   4  15   0       93.83       86.26      6.00 o
   5  15   0        0.08        3.66      2.96 o
   6  15   0        3.90       -0.88      3.62 o
   7  15   0       64.11       59.48      6.76 o
   0  16   0     1872.10     1863.93     60.19 o
   1  16   0       31.31       34.78      5.36 o
   2  16   0      124.95      107.94      5.45 o
   3  16   0        1.48        1.77      2.27 o
   4  16   0      325.99      309.89     11.45 o
   5  16   0        2.34        1.39      3.10 o
   6  16   0        3.60        6.35      4.27 o
   7  16   0        2.67        1.80      4.27 o
   1  17   0      225.69      207.97      9.03 o
   2  17   0      652.75      638.89     15.90 o
   3  17   0       20.39       17.20      3.88 o
   4  17   0      115.27       93.70      8.39 o
   5  17   0       28.71       31.92      5.62 o
   6  17   0      117.21      110.11      9.03 o
   7  17   0        0.58        9.85      4.90 o
   0  18   0      337.80      331.50     16.88 o
   1  18   0     1603.42     1506.73     36.12 o
   2  18   0      308.65      303.15      9.82 o
   3  18   0       81.10       73.44      6.02 o
   4  18   0        0.95        1.41      2.95 o
   5  18   0      124.87      131.41      9.51 o
   6  18   0        4.00        6.25      4.63 o
   7  18   0        0.04        5.90      4.86 o
   1  19   0      768.90      739.25     20.95 o
   2  19   0       73.20       79.70      5.34 o
   3  19   0        7.74        3.07      3.16 o
   4  19   0        0.79        2.67      3.29 o
   5  19   0       82.49       94.74      8.64 o
   6  19   0        2.28        1.30      4.57 o
   0  20   0        9.80       23.78      6.40 o
   1  20   0       26.23       44.60      5.30 o
   2  20   0      497.86      464.77     13.46 o
   3  20   0       76.66       84.40      6.77 o
   4  20   0       13.25        7.80      4.01 o
   5  20   0      658.44      757.29     26.11 o
   6  20   0       11.77        9.21      5.13 o
   1  21   0       65.23       58.86      7.04 o
   2  21   0       18.88       16.03      3.40 o
   3  21   0      247.20      250.46     11.68 o
   4  21   0      209.52      180.38     10.08 o
   5  21   0       48.05       33.57      7.07 o
   0  22   0       12.45        4.55      5.48 o
   1  22   0      239.44      214.70     10.70 o
   2  22   0      157.40      152.10      8.78 o
   3  22   0      280.14      299.71     12.76 o
   4  22   0      428.39      474.25     16.98 o
   5  22   0        0.49        3.78      5.03 o
   1  23   0       11.66       12.55      4.50 o
   2  23   0       45.12       39.97      5.50 o
   3  23   0      764.10      835.14     24.63 o
   4  23   0        4.64       10.53      4.57 o
   0  24   0      101.89      129.33     13.19 o
   1  24   0      322.06      371.34     14.83 o
   2  24   0       79.09       78.14      7.15 o
   3  24   0        0.17        5.03      4.13 o
   4  24   0       10.09       17.95      7.25 o
   1  25   0        0.04        4.51      5.48 o
   2  25   0       95.08       97.96     10.57 o
   3  25   0       32.15       43.05      8.45 o
   0  26   0      350.40      397.37     48.81 o
   1  26   0       60.86       58.87      8.95 o
   2  26   0       27.33       27.87      7.55 o
  -6   0   1      534.08      527.62     23.86 o
  -2   0   1     1900.71     1829.70     52.97 o
   2   0   1     1195.94     1003.88     29.74 o
   4   0   1     5149.51     5462.55    200.52 o
   6   0   1      936.18      922.84     28.56 o
   8   0   1      109.40      110.83      8.99 o
  -8   1   1      147.65      160.74     10.53 o
  -7   1   1       11.66       12.01      3.56 o
  -6   1   1      214.53      202.69      8.26 o
  -5   1   1      537.00      504.61     16.34 o
  -4   1   1       98.55      123.59      5.35 o
  -3   1   1      800.16      843.65     25.21 o
  -2   1   1     1681.94     1650.55     34.09 o
  -1   1   1      184.51      152.06      3.40 o
   0   1   1        1.95       -0.29      0.60 o
   1   1   1      796.62      727.34     10.28 o
   2   1   1    57440.95    52881.74   1052.59 o
   3   1   1      215.05      234.70      5.52 o
   4   1   1     2145.04     2047.71     38.24 o
   5   1   1       15.98        8.39      1.67 o
   6   1   1      113.67      108.30      4.70 o
   7   1   1       34.32       40.16      3.82 o
   8   1   1       35.58       35.81      6.03 o
  -8   2   1      417.83      365.40     19.30 o
  -7   2   1      454.62      454.63     22.48 o
  -6   2   1      281.47      264.35     10.51 o
  -5   2   1      268.81      284.53     11.41 o
  -4   2   1       44.41       37.44      3.65 o
  -3   2   1      378.85      264.88     10.15 o
  -2   2   1     1705.74     1728.82     29.75 o
  -1   2   1     1090.16     1116.25     14.64 o
   0   2   1      766.88      653.23     27.30 o
   1   2   1    10681.20    10641.09    150.37 o
   2   2   1      253.48      204.98      5.43 o
   3   2   1     1022.41     1204.28     19.22 o
   4   2   1     1474.70     1350.47     25.92 o
   5   2   1      131.30      128.30      4.14 o
   6   2   1      463.71      469.15     12.80 o
   7   2   1      115.74      122.68      7.56 o
   8   2   1        0.39       -1.92      4.66 o
  -8   3   1        5.84        7.24      4.61 o
  -7   3   1      342.75      337.38     18.48 o
  -6   3   1        0.06        2.96      3.29 o
  -5   3   1     1240.70     1180.09     36.34 o
  -4   3   1      217.63      258.51     10.31 o
  -3   3   1       16.66       16.35      1.84 o
  -2   3   1      330.16      282.24      4.95 o
  -1   3   1    12036.32    11513.94    138.74 o
   0   3   1      392.35      473.71      9.86 o
   1   3   1     3463.03     3549.10     47.81 o
   2   3   1      206.76      168.00      3.86 o
   3   3   1      295.64      282.03      5.97 o
   4   3   1       50.29       48.12      2.53 o
   5   3   1     1028.17     1031.84     20.68 o
   6   3   1      991.53     1001.85     46.78 o
   7   3   1       36.92       49.63      6.75 o
   8   3   1       17.71       16.62      5.92 o
  -9   4   1       14.79        9.49      5.81 o
  -8   4   1       35.37       38.50      6.96 o
  -7   4   1       62.99       59.45      7.46 o
  -6   4   1     1464.10     1428.92     44.21 o
  -5   4   1       18.16       21.30      6.28 o
  -4   4   1      513.33      500.17     18.73 o
  -3   4   1      155.65      162.51      3.60 o
  -2   4   1     6913.90     6176.06     82.83 o
  -1   4   1      522.09      486.14      7.05 o
   0   4   1     3128.78     3293.51     50.56 o
   1   4   1    11935.78    11017.89    168.67 o
   2   4   1      409.77      447.85     11.75 o
   3   4   1      747.07      815.99     14.92 o
   4   4   1     4295.15     4277.32     78.30 o
   5   4   1        4.54        1.01      2.02 o
   6   4   1     1016.17      965.77     24.41 o
   7   4   1      645.96      675.42     32.68 o
   8   4   1      129.37      124.69      7.93 o
  -9   5   1        1.51        1.59      5.37 o
  -8   5   1       23.90       14.86      5.87 o
  -7   5   1       16.75       13.49      5.37 o
  -6   5   1     1301.55     1322.69     41.74 o
  -5   5   1        1.20        4.11      2.62 o
  -4   5   1     1094.29     1156.63     25.84 o
  -3   5   1      816.63      890.24     16.09 o
  -2   5   1        4.08       20.66      1.12 o
  -1   5   1     6702.83     6542.48     83.19 o
   0   5   1     7801.17     7750.10    127.03 o
   1   5   1     1902.53     1917.89     28.18 o
   2   5   1       15.09       11.73      1.23 o
   3   5   1      354.58      352.91      7.57 o
   4   5   1     1917.42     1796.37     36.40 o
   5   5   1       15.39       21.49      2.11 o
   6   5   1      218.00      233.54      9.11 o
   7   5   1      232.70      227.75     15.63 o
   8   5   1      118.42      110.12      7.74 o
   9   5   1       71.93       99.04     11.35 o
  -9   6   1       28.06       24.07      7.29 o
  -8   6   1        2.98        5.32      5.43 o
  -7   6   1        0.29        2.25      4.66 o
  -6   6   1      217.19      208.39     14.86 o
  -5   6   1      871.09      849.00     34.37 o
  -4   6   1     1749.61     1654.35     28.87 o
  -3   6   1     5324.27     5102.77    100.80 o
  -2   6   1     1929.89     1849.24     27.36 o
  -1   6   1     1516.23     1640.41     23.03 o
   0   6   1      904.49      880.88     15.71 o
   1   6   1     2156.97     2248.44     35.31 o
   2   6   1        7.07        3.14      0.90 o
   3   6   1     6474.86     6585.89    112.38 o
   4   6   1       32.46       22.84      2.06 o
   5   6   1       15.23       18.13      1.90 o
   6   6   1      314.12      321.79     11.47 o
   7   6   1      280.57      275.74     17.93 o
   8   6   1       16.65        5.48      5.43 o
  -9   7   1      172.92      169.79     14.75 o
  -8   7   1       45.01       30.16      7.51 o
  -7   7   1      177.18      177.85     14.20 o
  -6   7   1      584.97      572.48     30.16 o
  -5   7   1      234.56      239.18      5.98 o
  -4   7   1     3625.58     3675.69     61.91 o
  -3   7   1        0.64        4.49      2.28 o
  -2   7   1      687.78      767.99     13.45 o
  -1   7   1     2961.86     2607.91     44.18 o
   0   7   1     1715.34     1922.79     36.39 o
   1   7   1       29.48       19.43      1.79 o
   2   7   1       32.23       37.94      3.19 o
   3   7   1     1183.61     1133.49     22.73 o
   4   7   1      420.68      424.74     11.73 o
   5   7   1     2491.45     2574.24     54.80 o
   6   7   1      248.96      276.81     12.62 o
   7   7   1       13.09       13.93      5.98 o
   8   7   1       14.79       18.26      6.53 o
  -9   8   1      103.54      116.97     12.89 o
  -8   8   1      210.41      231.76     17.77 o
  -7   8   1      334.89      356.13     22.10 o
  -6   8   1      498.38      483.16     13.75 o
  -5   8   1      413.09      434.78     10.29 o
  -4   8   1      685.94      693.24     14.93 o
  -3   8   1      984.85     1127.46     20.33 o
  -2   8   1      440.98      418.82      8.03 o
  -1   8   1     2854.87     2949.13     61.96 o
   0   8   1      403.82      339.47     10.79 o
   1   8   1      394.43      392.46      9.31 o
   2   8   1     5884.21     5758.57     95.39 o
   3   8   1     1284.75     1455.93     29.47 o
   4   8   1      103.87       89.90      4.95 o
   5   8   1        2.18        2.96      2.00 o
   6   8   1      670.05      673.47     20.60 o
   7   8   1        9.46       10.36      3.26 o
   8   8   1       29.92       20.51      7.29 o
  -9   9   1        5.71       18.32      7.51 o
  -8   9   1      285.41      296.58     20.89 o
  -7   9   1       59.04       47.05      8.72 o
  -6   9   1      140.74      142.66      7.31 o
  -5   9   1      165.15      176.76      6.35 o
  -4   9   1      328.97      307.58      8.20 o
  -3   9   1      136.99      110.10      4.39 o
  -2   9   1     1429.38     1498.50     24.51 o
  -1   9   1        4.41       18.64      2.41 o
   0   9   1     1194.65     1114.19     29.22 o
   1   9   1      194.93      222.08      7.37 o
   2   9   1      481.16      578.91     11.76 o
   3   9   1      983.23      988.81     25.82 o
   4   9   1     2159.29     2115.76     40.93 o
   5   9   1     1294.93     1341.51     27.35 o
   6   9   1      175.11      185.71      9.01 o
   7   9   1       82.25       97.04      6.89 o
   8   9   1       31.86       30.27      8.34 o
  -9  10   1        8.74       25.12      8.61 o
  -8  10   1        6.92       17.11      7.46 o
  -7  10   1      709.39      681.07     23.95 o
  -6  10   1      450.07      446.70     15.19 o
  -5  10   1       22.70       11.32      2.25 o
  -4  10   1      553.52      600.46     13.82 o
  -3  10   1      485.72      450.41      9.71 o
  -2  10   1      721.60      643.56     12.88 o
  -1  10   1      138.54      145.03      7.56 o
   0  10   1        1.49       -1.50      1.50 o
   1  10   1      334.35      422.98     11.74 o
   2  10   1      769.35      754.83     14.89 o
   3  10   1     4561.45     4538.85     85.25 o
   4  10   1        2.99        7.51      2.23 o
   5  10   1      636.45      621.68     16.70 o
   6  10   1       80.62       73.49      6.11 o
   7  10   1      348.23      343.47     13.63 o
   8  10   1        1.40        1.92      6.25 o
  -8  11   1      102.40       82.26     12.17 o
  -7  11   1      108.14      112.89      8.01 o
  -6  11   1       80.16       65.64      5.72 o
  -5  11   1      149.71      134.25      6.45 o
  -4  11   1      159.91      161.83      5.99 o
  -3  11   1     2221.64     2246.60     47.93 o
  -2  11   1     2443.43     2371.23     45.19 o
  -1  11   1       32.97       71.53      4.25 o
   0  11   1        0.02       -1.17      1.44 o
   1  11   1     1675.97     1593.55     35.34 o
   2  11   1      620.70      661.01     14.88 o
   3  11   1      289.37      325.81      8.03 o
   4  11   1      178.08      194.20      6.96 o
   5  11   1       42.85       39.88      4.07 o
   6  11   1       44.03       53.44      5.69 o
   7  11   1      158.48      143.92     10.58 o
   8  11   1       45.35       41.19      9.87 o
  -8  12   1       59.29       85.94     12.89 o
  -7  12   1       30.11       35.06     13.13 o
  -6  12   1       56.13       66.24      5.90 o
  -5  12   1     1921.62     1793.87     40.57 o
  -4  12   1     1232.71     1172.98     22.07 o
  -3  12   1      396.82      409.72     14.76 o
  -2  12   1      657.08      619.84     14.18 o
  -1  12   1      541.24      462.34     15.11 o
   0  12   1        2.71       15.10      2.51 o
   1  12   1        4.58       10.60      2.38 o
   2  12   1     1033.11      997.43     21.16 o
   3  12   1      870.66      820.71     18.05 o
   4  12   1        9.53        8.57      2.55 o
   5  12   1       16.88       22.25      3.88 o
   6  12   1      132.84      147.04      8.82 o
   7  12   1      103.54       98.26      8.67 o
   8  12   1        6.38       12.17      7.95 o
  -8  13   1      517.70      525.48     33.07 o
  -7  13   1      201.81      204.81     13.79 o
  -6  13   1       72.23       61.96      6.02 o
  -5  13   1     1478.28     1494.69     34.95 o
  -4  13   1      227.91      225.94     10.71 o
  -3  13   1      104.34      114.13      7.53 o
  -2  13   1      231.86      258.75      7.91 o
  -1  13   1     1089.69     1201.99     28.20 o
   0  13   1     3415.90     3327.49     70.50 o
   1  13   1      214.28      229.33      9.96 o
   2  13   1      526.75      574.09     13.77 o
   3  13   1       52.52       47.60      3.55 o
   4  13   1      132.20      123.76      6.77 o
   5  13   1       32.34       48.75     10.26 o
   6  13   1       50.36       39.75      5.42 o
   7  13   1        2.97        5.44      4.03 o
   8  13   1        2.63       16.62     16.37 o
  -8  14   1        1.27        5.54      8.34 o
  -7  14   1      326.18      357.82     14.60 o
  -6  14   1      160.33      150.54      9.00 o
  -5  14   1       10.83       19.62      3.78 o
  -4  14   1       34.59       39.91      5.69 o
  -3  14   1      559.41      474.52     13.60 o
  -2  14   1     1656.46     1614.20     32.58 o
  -1  14   1     1995.83     2011.58     44.72 o
   0  14   1       34.10       60.80      6.96 o
   1  14   1      331.40      330.28     15.01 o
   2  14   1      608.89      566.82     20.35 o
   3  14   1      544.11      471.41     12.24 o
   4  14   1      690.14      691.64     19.07 o
   5  14   1      104.62      103.25      7.82 o
   6  14   1       27.22       23.14      4.96 o
   7  14   1        6.26        4.20      4.35 o
  -8  15   1       60.08       60.00     12.61 o
  -7  15   1        0.02        3.21      3.97 o
  -6  15   1      577.23      567.32     19.80 o
  -5  15   1      172.16      188.01     10.12 o
  -4  15   1        0.21       -0.01      2.57 o
  -3  15   1      163.56      146.76      5.42 o
  -2  15   1     1018.43     1024.60     22.29 o
  -1  15   1     1239.89     1250.02     35.09 o
   0  15   1      170.80      207.66     10.46 o
   1  15   1      426.58      418.70     15.15 o
   2  15   1      519.40      529.84     15.76 o
   3  15   1       43.86       36.64      4.68 o
   4  15   1      122.87      137.20      7.52 o
   5  15   1      853.97      871.75     27.20 o
   6  15   1      179.61      168.92     10.33 o
   7  15   1        0.50        1.05      4.42 o
  -7  16   1      171.76      173.05     10.70 o
  -6  16   1      216.92      186.07     10.69 o
  -5  16   1      137.29      149.77      8.34 o
  -4  16   1      581.02      534.15     16.17 o
  -3  16   1       47.82       38.57      3.24 o
  -2  16   1       51.27       46.82      3.73 o
  -1  16   1      354.89      323.88     11.23 o
   0  16   1      187.56      205.36      8.64 o
   1  16   1     1887.31     1909.35     43.45 o
   2  16   1     1475.03     1375.10     29.00 o
   3  16   1      463.72      456.60     14.43 o
   4  16   1        0.83       -1.12      2.76 o
   5  16   1       46.76       38.74      5.78 o
   6  16   1       39.05       48.03      6.49 o
   7  16   1      210.17      208.06     12.08 o
  -7  17   1       13.61        3.34      4.55 o
  -6  17   1        0.86        5.15      3.93 o
  -5  17   1        1.69        1.58      3.17 o
  -4  17   1      147.87      107.75      7.05 o
  -3  17   1      190.99      167.83      6.20 o
  -2  17   1       42.60       44.11      3.88 o
  -1  17   1       39.18       44.55      4.65 o
   0  17   1     3240.88     3045.00     66.47 o
   1  17   1     1927.79     1832.47     42.30 o
   2  17   1      466.14      498.66     16.40 o
   3  17   1      277.10      288.28     11.09 o
   4  17   1      286.69      269.20     10.99 o
   5  17   1       67.13       94.34      8.25 o
   6  17   1       32.50       30.92      7.77 o
   7  17   1      105.72      107.05      9.42 o
  -7  18   1       10.00        4.00      4.84 o
  -6  18   1       35.57       33.22      5.97 o
  -5  18   1        5.33        3.87      5.07 o
  -4  18   1      188.78      178.02      9.09 o
  -3  18   1       61.52       65.49      5.58 o
  -2  18   1      370.39      389.86     11.36 o
  -1  18   1      603.07      586.60     17.41 o
   0  18   1      265.15      293.23     15.46 o
   1  18   1        2.05       14.15      3.48 o
   2  18   1      886.46      862.64     20.32 o
   3  18   1     2070.72     1969.88     45.75 o
   4  18   1      125.98      114.76     11.53 o
   5  18   1      136.86      151.70     10.28 o
   6  18   1       43.45       47.52      9.62 o
  -6  19   1       17.94       12.63      5.11 o
  -5  19   1      103.40      120.41      9.15 o
  -4  19   1       11.20        8.37      3.56 o
  -3  19   1      201.90      179.77     10.18 o
  -2  19   1      640.32      584.28     15.30 o
  -1  19   1        5.30       21.83      4.10 o
   0  19   1       14.69       22.23      4.19 o
   1  19   1      816.65      788.82     21.99 o
   2  19   1       25.09       37.78      4.34 o
   3  19   1      295.66      314.53     13.12 o
   4  19   1       19.99       24.96      4.82 o
   5  19   1      711.34      744.59     25.76 o
   6  19   1        9.30        6.86      5.21 o
  -6  20   1       77.48       85.26      8.86 o
  -5  20   1        0.48       -3.90      3.90 o
  -4  20   1        0.86        0.08      3.48 o
  -3  20   1      235.37      228.72     15.13 o
  -2  20   1       63.81       68.74      5.07 o
  -1  20   1       45.64       41.82      5.23 o
   0  20   1      103.26       92.52      7.07 o
   1  20   1       12.96       11.14      3.73 o
   2  20   1      446.50      440.03     13.08 o
   3  20   1      214.18      219.51     10.47 o
   4  20   1       47.90       51.24      6.18 o
   5  20   1      361.18      419.40     18.81 o
   6  20   1        3.03        2.80      7.14 o
  -6  21   1       31.27       39.08     12.16 o
  -5  21   1        0.49        3.77      4.78 o
  -4  21   1      415.36      445.44     15.96 o
  -3  21   1      718.74      761.56     22.20 o
  -2  21   1       54.28       58.59      6.10 o
  -1  21   1      190.10      184.36      9.69 o
   0  21   1     1089.15     1067.66     28.50 o
   1  21   1       24.17       16.84      4.26 o
   2  21   1       23.18       14.86      4.24 o
   3  21   1        1.99        2.49      3.60 o
   4  21   1      111.05      117.29      8.49 o
   5  21   1       99.98       94.53     14.11 o
  -5  22   1        0.08        3.72      5.03 o
  -4  22   1        3.78        6.40      4.35 o
  -3  22   1       10.52       14.32      5.33 o
  -2  22   1      651.22      636.68     19.52 o
  -1  22   1      556.66      552.12     18.17 o
   0  22   1       14.40       24.12      4.89 o
   1  22   1       18.54       15.21      6.21 o
   2  22   1       84.10       79.18      7.00 o
   3  22   1       71.00       55.21      6.45 o
   4  22   1       67.42       75.98      7.57 o
   5  22   1        0.28        1.70      5.02 o
  -5  23   1      271.48      289.71     22.51 o
  -4  23   1        2.45        5.97      5.69 o
  -3  23   1       47.14       28.48      7.00 o
  -2  23   1        5.02        6.84      5.10 o
  -1  23   1      124.19      133.62      9.03 o
   0  23   1      361.62      373.19     14.50 o
   1  23   1     1005.78      970.81     27.27 o
   2  23   1       52.28       43.26      8.22 o
   3  23   1        0.53       -0.88      3.74 o
   4  23   1       83.76       74.03      9.25 o
  -4  24   1        0.40        3.23      5.52 o
  -3  24   1       83.55       88.30     11.97 o
  -2  24   1      114.78      115.70     10.62 o
  -1  24   1      289.77      343.68     14.36 o
   0  24   1       75.28       85.25      7.85 o
   1  24   1      303.35      346.00     16.97 o
   2  24   1      129.88      125.87      8.81 o
   3  24   1      101.37      106.72     11.62 o
   4  24   1      107.12      124.49     17.88 o
  -3  25   1        2.06        1.79      5.66 o
  -2  25   1       48.47       33.30     13.06 o
  -1  25   1      195.91      234.14     14.67 o
   0  25   1       81.90       85.93     10.21 o
   1  25   1       21.99       15.36      6.03 o
   2  25   1        5.19        1.18      3.98 o
   3  25   1       21.75       19.14      5.58 o
  -2  26   1      164.34      181.59     13.70 o
  -1  26   1        3.81       11.88      6.16 o
   0  26   1       59.62       67.84      8.04 o
   1  26   1       58.97       64.47      9.18 o
   2  26   1      221.32      242.57     12.62 o
  -8   0   2      112.63       95.75      7.79 o
  -6   0   2      129.19      120.59      5.97 o
  -4   0   2     1110.21     1041.67     31.27 o
  -2   0   2     6672.26     6329.11    184.71 o
   0   0   2     5405.49     6688.64    155.44 o
   2   0   2     1260.26     1308.44     32.38 o
   4   0   2     2964.85     3026.10     96.08 o
   6   0   2      202.13      188.54     12.06 o
   8   0   2       69.23       77.05      8.61 o
  -8   1   2       13.73       13.98      4.61 o
  -7   1   2      745.40      732.12     33.56 o
  -6   1   2       14.62       11.39      2.68 o
  -5   1   2       34.90       42.43      2.79 o
  -4   1   2     1515.64     1378.62     28.81 o
  -3   1   2        5.95        9.20      1.12 o
  -2   1   2      137.78      171.81      4.37 o
  -1   1   2     2571.05     2466.45     35.61 o
   0   1   2     2004.29     2326.49     33.68 o
   1   1   2      100.07      132.17      2.50 o
   2   1   2      225.75      295.50      5.31 o
   3   1   2     5377.56     5502.19     99.59 o
   4   1   2      574.81      545.39     14.27 o
   5   1   2      366.60      359.51      8.91 o
   6   1   2      433.91      447.88     15.78 o
   7   1   2      369.18      359.18     13.63 o
   8   1   2       56.12       59.31      7.21 o
  -8   2   2        3.04       -3.35      3.67 o
  -7   2   2      630.34      627.10     29.94 o
  -6   2   2        0.43       -0.92      2.14 o
  -5   2   2      168.94      176.56      7.99 o
  -4   2   2        8.82        4.69      1.17 o
  -3   2   2     2283.75     2344.49     42.90 o
  -2   2   2      138.05      160.16      3.28 o
  -1   2   2     6037.18     6185.10     93.99 o
   0   2   2     1040.89     1004.23     15.36 o
   1   2   2     4499.88     4786.75     58.25 o
   2   2   2      684.98      608.71      8.83 o
   3   2   2      175.12      205.89      9.94 o
   4   2   2     2551.39     2617.62     44.64 o
   5   2   2     4935.81     5033.97     92.34 o
   6   2   2      505.15      472.43     20.57 o
   7   2   2       81.50       78.87      5.75 o
   8   2   2       22.98        1.75      4.99 o
  -9   3   2       81.80       86.81      9.21 o
  -8   3   2      135.32      147.14     11.52 o
  -7   3   2      436.17      405.16     21.72 o
  -6   3   2     1006.48     1001.28     31.97 o
  -5   3   2       37.78       29.93      3.64 o
  -4   3   2     2431.57     2442.88     44.78 o
  -3   3   2        6.61        0.79      0.77 o
  -2   3   2      116.08      129.94      2.71 o
  -1   3   2       51.62       44.52      1.73 o
   0   3   2     3248.68     3429.88     44.13 o
   1   3   2      855.29      738.65      9.93 o
   2   3   2      642.45      736.43     11.71 o
   3   3   2     5844.80     5649.12     93.53 o
   4   3   2      767.29      742.22     14.08 o
   5   3   2     1718.57     1676.71     29.78 o
   6   3   2       13.23        9.57      4.87 o
   7   3   2      127.00      123.68      7.46 o
   8   3   2       12.95       19.25      6.14 o
  -9   4   2       28.00       27.15      6.96 o
  -8   4   2      471.00      487.09     25.83 o
  -7   4   2      160.46      163.97     12.45 o
  -6   4   2       89.97       94.51      7.35 o
  -5   4   2       14.92       26.96      3.86 o
  -4   4   2      828.16      844.56     18.59 o
  -3   4   2     1048.58      980.26     19.05 o
  -2   4   2      711.74      606.20      9.19 o
  -1   4   2     1507.67     1399.85     23.99 o
   0   4   2     5851.16     5988.64     80.55 o
   1   4   2     2395.04     2549.54     33.18 o
   2   4   2      543.67      569.87     13.27 o
   3   4   2       93.20       94.76      6.05 o
   4   4   2     1381.87     1342.76     26.56 o
   5   4   2      153.78      135.20      5.22 o
   6   4   2      145.99      160.66      6.46 o
   7   4   2       74.65       75.40      6.04 o
   8   4   2        6.45        3.18      5.54 o
  -9   5   2       31.13       24.29      7.13 o
  -8   5   2      435.91      449.03     24.95 o
  -7   5   2        0.01       -0.16      3.89 o
  -6   5   2      381.36      376.19     15.40 o
  -5   5   2      852.37      869.81     19.32 o
  -4   5   2     2829.95     3104.88     56.94 o
  -3   5   2     2017.68     2050.05     38.26 o
  -2   5   2     3767.42     3662.50     49.74 o
  -1   5   2      851.82      799.65     12.62 o
   0   5   2     2999.46     3120.16     42.67 o
   1   5   2      139.01      129.18      3.68 o
   2   5   2       63.48       26.64      2.33 o
   3   5   2     1144.56     1205.60     21.84 o
   4   5   2      174.40      152.09      4.72 o
   5   5   2      729.78      722.43     15.99 o
   6   5   2       36.77       45.34      6.25 o
   7   5   2      134.12      119.03      6.36 o
   8   5   2      250.42      217.06     16.23 o
  -9   6   2      205.79      216.73     16.40 o
  -8   6   2      162.34      171.27     14.15 o
  -7   6   2      236.76      236.20     16.56 o
  -6   6   2       11.50        3.06      3.59 o
  -5   6   2      205.61      183.14      5.74 o
  -4   6   2      749.97      806.57     16.39 o
  -3   6   2      100.83       63.59      2.28 o
  -2   6   2      242.89      234.06      4.42 o
  -1   6   2     6560.32     6533.61     93.13 o
   0   6   2     2141.66     2177.52     34.51 o
   1   6   2     2165.70     1989.16     34.30 o
   2   6   2     1903.05     1991.99     31.85 o
   3   6   2       38.58       26.56      2.36 o
   4   6   2        3.00       11.75      2.57 o
   5   6   2     1033.67     1064.42     24.95 o
   6   6   2      579.39      583.11     18.38 o
   7   6   2      248.03      252.40      9.15 o
   8   6   2        2.60        2.36      6.14 o
  -9   7   2       53.27       61.70      9.65 o
  -8   7   2       75.45       70.47     10.04 o
  -7   7   2      235.08      250.57     17.77 o
  -6   7   2       54.37       35.85      3.34 o
  -5   7   2       33.15       29.07      2.36 o
  -4   7   2      840.85      723.39     15.41 o
  -3   7   2      400.01      328.13      7.22 o
  -2   7   2     3187.37     3037.74     48.72 o
  -1   7   2      534.27      470.89      8.70 o
   0   7   2      273.02      247.26      6.70 o
   1   7   2       63.25       26.66      2.77 o
   2   7   2      907.56      883.03     16.57 o
   3   7   2       60.00       42.71      3.09 o
   4   7   2     1272.52     1282.43     25.92 o
   5   7   2      490.63      561.50     15.01 o
   6   7   2      175.38      189.63      9.34 o
   7   7   2      434.36      454.07     13.63 o
   8   7   2        4.04       -0.22      6.09 o
  -9   8   2       47.85       57.58      9.93 o
  -8   8   2       73.71       57.91      9.87 o
  -7   8   2       95.56       85.66     10.64 o
  -6   8   2      201.44      188.83      6.98 o
  -5   8   2       34.86       37.08      2.77 o
  -4   8   2     1153.97     1216.39     24.39 o
  -3   8   2     2147.52     2346.33     40.28 o
  -2   8   2     4721.19     4833.72     80.59 o
  -1   8   2     2776.57     2922.55     45.78 o
   0   8   2       27.34       51.63      5.07 o
   1   8   2        4.02        7.45      2.19 o
   2   8   2      133.97      167.51      4.97 o
   3   8   2       66.34       62.17      4.01 o
   4   8   2     1841.93     1923.99     37.63 o
   5   8   2      243.62      233.52     10.06 o
   6   8   2      322.81      314.46     12.46 o
   7   8   2       18.21       21.48      3.77 o
   8   8   2        8.81        8.84      5.65 o
  -9   9   2      423.85      423.92     26.71 o
  -8   9   2      264.69      286.16     20.57 o
  -7   9   2        2.24       -1.47      3.56 o
  -6   9   2        0.47        0.43      2.71 o
  -5   9   2       96.42       84.76      3.99 o
  -4   9   2        0.53        3.22      1.65 o
  -3   9   2     1055.88      961.68     18.00 o
  -2   9   2     1583.29     1548.00     27.47 o
  -1   9   2        0.02       -0.46      0.95 o
   0   9   2      129.55      122.02      6.10 o
   1   9   2      294.38      288.77      8.78 o
   2   9   2      273.81      251.80      6.56 o
   3   9   2        3.93        6.75      1.86 o
   4   9   2     2722.29     2775.86     53.82 o
   5   9   2        9.70       13.82      3.51 o
   6   9   2      773.05      777.23     23.96 o
   7   9   2      418.30      468.53     16.94 o
   8   9   2      145.55      156.47     10.95 o
  -9  10   2        4.07        5.92      6.96 o
  -8  10   2       25.27       26.87      8.34 o
  -7  10   2      166.72      166.85     12.17 o
  -6  10   2       51.97       44.94      5.06 o
  -5  10   2      427.21      471.44     15.13 o
  -4  10   2       31.98       29.00      3.04 o
  -3  10   2      389.76      459.92     11.38 o
  -2  10   2        1.41        4.24      3.49 o
  -1  10   2      815.98      881.13     18.69 o
   0  10   2      948.49      908.08     25.11 o
   1  10   2      593.57      678.08     17.00 o
   2  10   2       87.98       67.04      3.92 o
   3  10   2      157.46      143.84      4.90 o
   4  10   2      175.26      191.00      6.97 o
   5  10   2      575.73      551.33     23.10 o
   6  10   2       78.32       82.14     10.17 o
   7  10   2        0.98        9.15      3.84 o
   8  10   2        0.02        3.99      5.65 o
  -9  11   2        9.06        8.06      7.57 o
  -8  11   2        3.37        3.62      6.36 o
  -7  11   2       91.63       83.91      6.86 o
  -6  11   2       34.57       43.51      5.49 o
  -5  11   2       27.69       11.07      3.15 o
  -4  11   2        6.71        3.94      1.47 o
  -3  11   2     2715.41     2747.41     47.47 o
  -2  11   2     1305.91     1365.80     27.38 o
  -1  11   2     1631.30     1634.21     36.32 o
   0  11   2      604.82      628.98     16.25 o
   1  11   2     1872.79     1988.10     43.46 o
   2  11   2      400.30      429.96     10.90 o
   3  11   2      552.20      461.81     11.52 o
   4  11   2        0.90        0.57      2.15 o
   5  11   2      642.50      626.47     20.51 o
   6  11   2        8.02        9.36      3.88 o
   7  11   2      102.85      105.93      8.10 o
   8  11   2       29.91       30.74      6.15 o
  -8  12   2      120.99       97.67     13.44 o
  -7  12   2      521.18      545.27     21.20 o
  -6  12   2      225.35      259.95     11.26 o
  -5  12   2       61.88       61.48      4.81 o
  -4  12   2        7.90       11.78      3.41 o
  -3  12   2       16.11       21.39      2.93 o
  -2  12   2       17.29       21.88      2.85 o
  -1  12   2     1738.32     1872.04     41.42 o
   0  12   2      991.37      972.69     27.31 o
   1  12   2      361.33      364.81     17.64 o
   2  12   2      171.78      183.21      6.44 o
   3  12   2      758.27      742.26     16.88 o
   4  12   2     1258.06     1280.15     30.68 o
   5  12   2        1.24        3.12      3.42 o
   6  12   2      139.26      118.00      8.46 o
   7  12   2       40.54       48.77      6.32 o
  -8  13   2      146.25      134.80     16.12 o
  -7  13   2      116.32       83.66      7.65 o
  -6  13   2       80.85       79.35      6.66 o
  -5  13   2      125.69      122.04      6.72 o
  -4  13   2      109.77      106.40      4.85 o
  -3  13   2      293.26      264.00      8.01 o
  -2  13   2     1052.41      974.30     18.96 o
  -1  13   2      225.15      226.13      8.40 o
   0  13   2      652.54      603.78     17.05 o
   1  13   2      358.99      410.41     12.38 o
   2  13   2      836.44      818.78     19.82 o
   3  13   2        0.27        0.39      1.92 o
   4  13   2      301.26      292.26     10.67 o
   5  13   2        0.13       -1.17      3.11 o
   6  13   2      264.56      261.82     13.03 o
   7  13   2        0.04        0.41      4.13 o
  -8  14   2        5.92        1.92      7.40 o
  -7  14   2       47.92       73.10     11.93 o
  -6  14   2      458.45      433.21     16.26 o
  -5  14   2      260.09      243.23      9.68 o
  -4  14   2       84.08       82.63      5.63 o
  -3  14   2      319.83      337.00      9.63 o
  -2  14   2        0.11        0.06      1.38 o
  -1  14   2      866.09      882.62     22.28 o
   0  14   2       39.97       26.96      3.66 o
   1  14   2     1253.21     1225.87     29.25 o
   2  14   2       11.80       13.43      2.54 o
   3  14   2      159.29      155.06      7.45 o
   4  14   2      461.72      462.70     14.63 o
   5  14   2       28.58       30.25      6.17 o
   6  14   2        0.08       -0.60      3.48 o
   7  14   2      179.99      170.03     13.63 o
  -8  15   2       12.74        9.87      8.01 o
  -7  15   2       88.59       92.97      8.74 o
  -6  15   2      433.92      451.61     17.03 o
  -5  15   2      687.01      699.76     19.59 o
  -4  15   2      187.69      196.18      8.62 o
  -3  15   2      439.99      448.04     11.96 o
  -2  15   2       39.42       39.53      3.07 o
  -1  15   2       92.34       83.18      5.52 o
   0  15   2       17.72       13.87      3.17 o
   1  15   2      361.56      361.16     11.95 o
   2  15   2       17.10       14.35      3.07 o
   3  15   2      340.75      352.57     12.23 o
   4  15   2        8.71        8.05      3.55 o
   5  15   2        0.51        1.59      3.97 o
   6  15   2      165.78      184.51     11.28 o
   7  15   2       12.82        9.11      4.99 o
  -7  16   2      352.74      337.36     17.01 o
  -6  16   2      466.08      495.88     18.47 o
  -5  16   2       82.00       86.34      6.46 o
  -4  16   2      156.46      144.16     11.60 o
  -3  16   2     1055.58     1002.29     22.35 o
  -2  16   2     1885.42     1856.63     37.14 o
  -1  16   2      556.50      532.52     15.75 o
   0  16   2      933.09      916.49     28.88 o
   1  16   2      116.08      107.72      8.53 o
   2  16   2       16.18        9.82      3.35 o
   3  16   2     1459.48     1397.92     33.90 o
   4  16   2      190.15      173.48      8.95 o
   5  16   2      165.87      177.45     11.08 o
   6  16   2      116.40      117.35     12.01 o
   7  16   2        2.97        7.04      5.12 o
  -7  17   2        1.39        1.40      4.82 o
  -6  17   2       45.39       68.08      8.60 o
  -5  17   2        0.13        1.40      3.18 o
  -4  17   2     2204.02     2139.18     52.02 o
  -3  17   2      251.13      238.80      8.39 o
  -2  17   2      688.43      686.26     15.09 o
  -1  17   2       53.17       52.62      5.10 o
   0  17   2      146.27      124.14      7.25 o
   1  17   2       43.02       42.21      4.85 o
   2  17   2      232.47      230.11      9.05 o
   3  17   2      138.33      133.56     11.03 o
   4  17   2      612.17      564.61     17.64 o
   5  17   2      172.73      192.68     11.53 o
   6  17   2      147.31      198.06     12.18 o
  -7  18   2       12.77       20.69      6.55 o
  -6  18   2      281.76      287.87     13.79 o
  -5  18   2      227.74      216.23     12.90 o
  -4  18   2       48.32       42.09      5.06 o
  -3  18   2        4.83        2.50      2.48 o
  -2  18   2      142.79      145.89      5.92 o
  -1  18   2      106.60       93.04      6.66 o
   0  18   2      206.35      215.73      9.62 o
   1  18   2       11.30        9.26      3.52 o
   2  18   2      675.63      672.08     17.14 o
   3  18   2        2.33        5.86      3.94 o
   4  18   2        2.32        5.30      3.46 o
   5  18   2       24.38       14.01      5.19 o
   6  18   2       16.35       12.90      5.55 o
  -7  19   2       79.30       99.55     17.25 o
  -6  19   2       11.01        6.04      4.66 o
  -5  19   2       16.12        6.69      3.82 o
  -4  19   2       68.26       62.72      6.09 o
  -3  19   2      522.93      475.35     15.42 o
  -2  19   2       44.32       38.72      5.70 o
  -1  19   2      381.65      349.94     12.78 o
   0  19   2       81.60       83.63      6.53 o
   1  19   2     2022.29     1926.59     60.06 o
   2  19   2      586.14      536.49     14.81 o
   3  19   2        3.33        8.68      3.66 o
   4  19   2      161.48      156.99      9.90 o
   5  19   2        0.16        7.42      4.74 o
   6  19   2        7.11        3.44      5.03 o
  -6  20   2      118.23      126.18      9.94 o
  -5  20   2      108.70      120.10      9.42 o
  -4  20   2      207.73      208.19     10.18 o
  -3  20   2       24.34       10.71      3.58 o
  -2  20   2      667.56      638.79     18.41 o
  -1  20   2      120.72      122.36      7.78 o
   0  20   2     1138.92     1063.80     28.13 o
   1  20   2      159.89      171.85      9.22 o
   2  20   2       86.43       77.20      7.00 o
   3  20   2       73.31       72.20      6.73 o
   4  20   2       96.97      125.25      8.65 o
   5  20   2      150.81      179.69     12.23 o
  -6  21   2       34.63       22.23      7.93 o
  -5  21   2        2.90        0.56      4.26 o
  -4  21   2        5.97        0.79      5.45 o
  -3  21   2       92.64       81.46      8.11 o
  -2  21   2       93.36      111.56      5.82 o
  -1  21   2      180.90      174.16      9.52 o
   0  21   2      109.07       91.47      7.24 o
   1  21   2       45.96       41.38      5.56 o
   2  21   2      586.37      588.52     18.67 o
   3  21   2       69.12       73.17      7.00 o
   4  21   2        6.82        3.70      4.24 o
   5  21   2       14.61       11.87      5.59 o
  -5  22   2      120.25      129.56     20.46 o
  -4  22   2       17.08       23.04      6.95 o
  -3  22   2       70.02       62.55      9.38 o
  -2  22   2      276.04      239.90      9.92 o
  -1  22   2     2025.99     1960.99     41.75 o
   0  22   2       10.53        3.28      3.76 o
   1  22   2      109.85       96.79      7.77 o
   2  22   2       82.34       81.08      7.22 o
   3  22   2       36.47       51.45      6.62 o
   4  22   2      311.35      289.19     15.23 o
  -5  23   2       37.96       28.35     10.36 o
  -4  23   2       67.31       66.41     13.17 o
  -3  23   2      169.64      197.18     13.09 o
  -2  23   2        0.53        4.58      4.69 o
  -1  23   2        5.51       20.33      4.16 o
   0  23   2       26.07       14.72      4.86 o
   1  23   2       54.63       54.46      9.85 o
   2  23   2       10.03       12.90      4.30 o
   3  23   2       59.39       66.21      7.31 o
   4  23   2       16.01       19.14      7.54 o
  -4  24   2      257.82      278.95     19.29 o
  -3  24   2       72.27       75.70      9.46 o
  -2  24   2       76.78       85.18      9.60 o
  -1  24   2        6.26       10.66      4.31 o
   0  24   2        4.88        9.01      4.87 o
   1  24   2      296.96      303.60     21.86 o
   2  24   2      139.41      144.59      9.60 o
   3  24   2        9.74        3.20      4.65 o
  -3  25   2      218.34      244.25     15.76 o
  -2  25   2       13.29       12.40      6.28 o
  -1  25   2       55.89       55.29      6.17 o
   0  25   2      124.38      115.07      9.22 o
   1  25   2      187.62      173.05     12.82 o
   2  25   2      130.95      155.91     10.22 o
  -2  26   2       54.51       63.11      9.46 o
  -1  26   2        2.37       -0.24      5.58 o
   0  26   2      516.71      582.65     20.16 o
   1  26   2       79.17       80.03     10.09 o
  -8   0   3      487.62      514.84     25.39 o
  -6   0   3     1479.37     1470.21     44.46 o
  -4   0   3       46.93       38.37      3.53 o
  -2   0   3    14193.92    13399.95    453.85 o
   0   0   3      749.35      808.74     18.13 o
   2   0   3     3413.37     3546.91     81.85 o
   4   0   3       79.01       94.88      5.61 o
   6   0   3      552.67      513.36     25.99 o
   8   0   3       70.19       95.70     10.09 o
  -8   1   3      266.93      266.10     10.96 o
  -7   1   3      425.89      446.04     15.89 o
  -6   1   3      231.50      237.33      6.96 o
  -5   1   3        1.05        1.76      1.35 o
  -4   1   3      844.86      762.21     15.15 o
  -3   1   3      494.74      469.48      9.94 o
  -2   1   3     8681.56     8625.34    122.26 o
  -1   1   3     4008.92     4217.24     75.13 o
   0   1   3     5105.30     5271.10     75.38 o
   1   1   3     2344.98     2508.57     34.59 o
   2   1   3      718.16      843.76     22.71 o
   3   1   3      992.97      957.81     20.05 o
   4   1   3     1585.82     1726.42     36.54 o
   5   1   3      594.14      630.54     14.39 o
   6   1   3      495.30      487.73     17.76 o
   7   1   3      295.97      277.92     12.19 o
   8   1   3        1.20        4.46      3.82 o
  -9   2   3      307.61      294.44     17.66 o
  -8   2   3       86.75       99.15      9.71 o
  -7   2   3        7.92       11.22      4.17 o
  -6   2   3       45.88       47.85      2.99 o
  -5   2   3      717.33      782.67     17.69 o
  -4   2   3     2241.64     2322.42     42.98 o
  -3   2   3      568.96      448.85     11.53 o
  -2   2   3     2614.79     2568.60     41.29 o
  -1   2   3      411.20      335.30      6.59 o
   0   2   3        9.02        5.85      0.92 o
   1   2   3     2506.81     2465.35     34.07 o
   2   2   3     1355.90     1324.94     20.91 o
   3   2   3     2214.68     2136.38     39.79 o
   4   2   3      117.32      124.53      4.05 o
   5   2   3       39.15       44.65      4.01 o
   6   2   3      266.45      272.33     10.85 o
   7   2   3      815.21      813.16     31.62 o
   8   2   3       33.69       35.15      7.84 o
  -9   3   3       11.26       17.49      6.20 o
  -8   3   3        4.84        8.72      4.94 o
  -7   3   3      283.24      262.80     16.78 o
  -6   3   3      760.22      809.60     21.62 o
  -5   3   3       98.14       95.92      4.61 o
  -4   3   3      730.57      764.69     15.45 o
  -3   3   3      993.38     1001.87     17.93 o
  -2   3   3      137.03      151.68      3.73 o
  -1   3   3      157.38      132.94      3.29 o
   0   3   3     7106.13     7619.31    112.55 o
   1   3   3     3689.50     3974.98     64.08 o
   2   3   3       82.73       81.89      3.89 o
   3   3   3       39.82       23.56      3.88 o
   4   3   3     1417.71     1448.93     35.67 o
   5   3   3      286.95      288.68     14.30 o
   6   3   3      169.43      168.06      8.39 o
   7   3   3      243.07      253.37     11.86 o
   8   3   3      315.92      287.86     18.97 o
  -9   4   3       59.52       37.35      7.46 o
  -8   4   3      812.02      806.92     39.32 o
  -7   4   3      201.71      176.15     13.66 o
  -6   4   3       61.11       46.59      3.08 o
  -5   4   3     1336.77     1367.00     26.16 o
  -4   4   3      989.17      978.63     19.44 o
  -3   4   3      378.42      415.09      7.78 o
  -2   4   3     3493.60     3823.45     55.20 o
  -1   4   3     1653.51     1794.30     30.30 o
   0   4   3      521.57      543.82     15.97 o
   1   4   3     3856.22     4425.36     73.19 o
   2   4   3     1748.70     1804.63     31.50 o
   3   4   3       17.80       28.18      2.24 o
   4   4   3      153.47      158.66      5.14 o
   5   4   3        2.31        3.89      2.68 o
   6   4   3      921.15      936.94     27.05 o
   7   4   3      127.93      127.54      8.26 o
   8   4   3       27.95       33.12      8.17 o
  -9   5   3       40.11       46.01      8.50 o
  -7   5   3       48.40       49.69      8.06 o
  -6   5   3     1837.47     1861.46     44.20 o
  -5   5   3      194.70      212.29      6.58 o
  -4   5   3       24.40       34.03      2.30 o
  -3   5   3      672.43      793.94     13.61 o
  -2   5   3     2077.12     2349.59     45.96 o
  -1   5   3     4989.39     4660.61     85.04 o
   0   5   3      229.98      212.75      6.01 o
   1   5   3     2793.15     3211.26     62.68 o
   2   5   3     1086.44     1206.92     20.27 o
   3   5   3        8.33        4.88      1.24 o
   4   5   3      281.89      267.62      7.28 o
   5   5   3        2.48        0.03      2.43 o
   6   5   3        0.22        0.56      3.02 o
   7   5   3       81.78       82.62      6.62 o
   8   5   3      340.08      363.87     22.76 o
  -9   6   3      116.44      117.14     12.45 o
  -8   6   3        4.71        1.59      4.94 o
  -7   6   3      127.45      131.51     12.94 o
  -6   6   3        6.41        3.98      1.80 o
  -5   6   3        4.36        9.66      1.70 o
  -4   6   3      620.09      622.52     13.50 o
  -3   6   3      299.94      288.17      7.22 o
  -2   6   3      515.97      535.35     10.62 o
  -1   6   3     4938.92     5188.20     94.43 o
   0   6   3      118.73      149.64      5.53 o
   1   6   3       21.73       10.23      1.40 o
   2   6   3     3561.66     3815.77     59.55 o
   3   6   3      416.04      428.25     14.29 o
   4   6   3        8.67        8.08      2.00 o
   5   6   3       94.25       92.00      5.29 o
   6   6   3      165.87      180.06     12.38 o
   7   6   3       80.21       61.13      6.10 o
   8   6   3      150.11      182.67     15.90 o
  -9   7   3        9.51       10.64      6.58 o
  -8   7   3        1.65        7.62      5.98 o
  -7   7   3      507.96      482.32     17.73 o
  -6   7   3       39.81       36.68      3.21 o
  -5   7   3       80.95       80.51      3.96 o
  -4   7   3      160.94      161.89      5.82 o
  -3   7   3     1801.83     1894.96     32.90 o
  -2   7   3      135.40      148.00      3.94 o
  -1   7   3      112.18      153.41      5.79 o
   0   7   3     1943.56     2061.66     50.01 o
   1   7   3      585.33      586.74     14.31 o
   2   7   3     1576.92     1624.43     26.88 o
   3   7   3        2.91        4.06      1.44 o
   4   7   3      200.30      209.26      8.23 o
   5   7   3      218.21      223.86      8.52 o
   6   7   3      523.27      534.18     18.17 o
   7   7   3      113.06      114.03      7.99 o
   8   7   3       11.11       20.13      7.57 o
  -9   8   3      132.16      110.94     13.22 o
  -8   8   3     1017.72     1036.38     51.22 o
  -7   8   3      114.05      106.95      6.94 o
  -6   8   3       56.07       46.80      9.27 o
  -5   8   3        6.93        5.36      1.65 o
  -4   8   3       10.70        9.06      1.37 o
  -3   8   3      636.99      676.56     14.63 o
  -2   8   3     1400.28     1337.27     26.56 o
  -1   8   3     2541.05     2888.49     60.77 o
   0   8   3     1264.13     1359.29     28.40 o
   1   8   3      461.39      470.91     10.06 o
   2   8   3      345.05      307.71      8.51 o
   3   8   3      430.69      376.22     17.00 o
   4   8   3        8.31        6.85      2.10 o
   5   8   3      755.50      767.64     20.10 o
   6   8   3      216.31      218.66      9.28 o
   7   8   3      452.94      485.07     17.80 o
   8   8   3      123.08      120.65     14.04 o
  -9   9   3        1.95        0.77      6.47 o
  -8   9   3       47.56       68.88     10.86 o
  -7   9   3        4.72        2.58      3.92 o
  -6   9   3      607.15      599.41     21.98 o
  -5   9   3       23.93       30.53      3.05 o
  -4   9   3      176.32      178.65      5.45 o
  -3   9   3     1262.61     1281.56     23.39 o
  -2   9   3      471.68      442.11     10.52 o
  -1   9   3      504.92      540.71     12.13 o
   0   9   3      655.45      683.29     15.28 o
   1   9   3      810.13      793.03     20.45 o
   2   9   3       11.14        9.07      2.02 o
   3   9   3      698.73      769.20     18.67 o
   4   9   3      430.25      426.34     12.29 o
   5   9   3      721.34      684.49     18.68 o
   6   9   3       17.04       18.30      3.79 o
   7   9   3       55.78       51.90      9.85 o
  -9  10   3      109.28      135.95     15.30 o
  -8  10   3       89.59       72.44     11.46 o
  -7  10   3      144.52      162.33      9.44 o
  -6  10   3        3.07        4.78      3.47 o
  -5  10   3      936.44      882.30     21.13 o
  -4  10   3        1.57        1.20      1.29 o
  -3  10   3      190.79      167.92      8.63 o
  -2  10   3       92.97       88.82      4.32 o
  -1  10   3     2032.78     1973.65     38.00 o
   0  10   3     1393.10     1521.03     30.51 o
   1  10   3      229.63      262.69      7.56 o
   2  10   3      627.88      602.77     14.13 o
   3  10   3      195.99      194.66      6.63 o
   4  10   3      230.09      247.34     14.17 o
   5  10   3      707.51      748.17     23.65 o
   6  10   3       87.24       96.81      6.53 o
   7  10   3       76.26       84.51     10.85 o
  -9  11   3       40.58       35.98     10.36 o
  -8  11   3        4.75        4.33      6.69 o
  -7  11   3      598.43      571.86     29.42 o
  -6  11   3       36.65       36.72      5.48 o
  -5  11   3       19.37       12.42      3.46 o
  -4  11   3       71.97       68.74      3.46 o
  -3  11   3      728.74      664.36     15.12 o
  -2  11   3      738.30      723.67     16.02 o
  -1  11   3     2096.67     2083.26     40.22 o
   0  11   3      424.06      385.03     10.25 o
   1  11   3       60.50       55.45      4.19 o
   2  11   3       81.91       97.39      7.38 o
   3  11   3     1203.80     1196.14     25.18 o
   4  11   3      480.29      458.21     14.12 o
   5  11   3     1238.32     1285.11     36.58 o
   6  11   3       51.98       49.68      6.06 o
   7  11   3       14.68       23.68      4.66 o
  -8  12   3      191.98      188.86     10.92 o
  -7  12   3       58.59       57.36      6.46 o
  -6  12   3      186.52      149.53      9.83 o
  -5  12   3      178.16      166.52     10.44 o
  -4  12   3      559.08      490.42     12.18 o
  -3  12   3     2141.91     2053.26     40.21 o
  -2  12   3      233.21      227.78      7.06 o
  -1  12   3        1.44        0.82      1.25 o
   0  12   3       45.41       50.90      3.70 o
   1  12   3      139.61      150.03      6.81 o
   2  12   3     2000.68     1976.95     39.30 o
   3  12   3     5469.24     5367.16     99.62 o
   4  12   3       15.86       20.06      4.46 o
   5  12   3      139.65      133.36      8.92 o
   6  12   3      111.04      111.16      7.28 o
   7  12   3        0.95       -0.20      3.70 o
  -8  13   3       30.41       20.23      5.16 o
  -7  13   3       56.45       72.02     23.91 o
  -6  13   3        7.91        8.23      4.13 o
  -5  13   3      563.36      572.11     16.46 o
  -4  13   3      285.16      329.04     14.69 o
  -3  13   3      652.41      661.88     15.50 o
  -2  13   3      540.27      505.90     12.89 o
  -1  13   3       70.33       67.36      3.58 o
   0  13   3      201.16      191.85      7.01 o
   1  13   3       26.14       32.62      3.75 o
   2  13   3       56.10       61.36      4.21 o
   3  13   3     1317.08     1369.91     28.83 o
   4  13   3     1984.40     1982.53     45.44 o
   5  13   3      174.14      181.92     10.59 o
   6  13   3      327.57      350.27     13.07 o
   7  13   3        2.84        5.28      4.06 o
  -8  14   3       31.43       31.00      5.98 o
  -7  14   3      519.07      495.24     38.03 o
  -6  14   3       68.84       53.63      6.98 o
  -5  14   3     3391.06     3270.84     70.80 o
  -4  14   3      248.77      223.20     16.16 o
  -3  14   3       67.21       62.32      5.74 o
  -2  14   3       23.09       22.48      4.93 o
  -1  14   3       32.24       36.39      2.62 o
   0  14   3       17.13       22.83      3.06 o
   1  14   3     4195.95     4109.82     87.02 o
   2  14   3      590.13      598.26     23.41 o
   3  14   3     1365.13     1258.18     30.89 o
   4  14   3      694.69      686.69     21.85 o
   5  14   3        5.43       12.24      6.91 o
   6  14   3      141.09      143.66      8.63 o
   7  14   3      179.03      213.63     10.81 o
  -8  15   3        4.99       11.11      7.73 o
  -7  15   3      164.11      135.52     10.42 o
  -6  15   3        2.09        3.86      4.35 o
  -5  15   3     1094.20     1093.31     34.08 o
  -4  15   3       33.78       38.32      4.73 o
  -3  15   3      661.95      620.20     15.22 o
  -2  15   3       18.26       20.56      2.79 o
  -1  15   3        8.16        7.58      1.84 o
   0  15   3     2202.52     2117.34     42.53 o
   1  15   3     1767.13     1775.07     40.95 o
   2  15   3      389.89      386.70     12.77 o
   3  15   3      339.14      346.88     12.35 o
   4  15   3       45.38       53.31      5.51 o
   5  15   3     1353.58     1364.69     39.72 o
   6  15   3      120.75      131.06     10.78 o
  -8  16   3       31.33       25.35      6.40 o
  -7  16   3      115.57      108.73     16.62 o
  -6  16   3        0.25        0.91      4.38 o
  -5  16   3      156.24      138.98      7.79 o
  -4  16   3        4.63        4.09      3.06 o
  -3  16   3      311.27      298.00      9.42 o
  -2  16   3     1383.55     1329.65     28.17 o
  -1  16   3      403.02      409.57     10.18 o
   0  16   3        0.30        5.86      2.69 o
   1  16   3      636.02      621.86     18.00 o
   2  16   3     1725.27     1712.23     39.96 o
   3  16   3      235.14      234.28     10.19 o
   4  16   3        2.67        2.24      3.35 o
   5  16   3        4.25       14.47      4.75 o
   6  16   3       20.99       23.64      5.18 o
  -7  17   3      434.49      405.39     42.89 o
  -6  17   3      127.06      107.68     15.22 o
  -5  17   3        0.26        1.41      3.24 o
  -4  17   3      394.93      429.26     14.27 o
  -3  17   3      471.58      455.27     12.61 o
  -2  17   3      341.70      310.26      9.68 o
  -1  17   3     1592.21     1566.64     29.65 o
   0  17   3     1631.93     1633.83     34.53 o
   1  17   3      552.79      562.21     17.03 o
   2  17   3      417.36      429.07     12.58 o
   3  17   3      330.81      324.21     12.46 o
   4  17   3       11.53       10.09      4.08 o
   5  17   3      209.93      217.23     12.73 o
   6  17   3       25.78       19.20      5.11 o
  -7  18   3      548.15      549.35     24.70 o
  -6  18   3       46.27       39.29      7.57 o
  -5  18   3       36.07       31.20      4.91 o
  -4  18   3        3.42        3.21      3.23 o
  -3  18   3      208.78      210.17      8.95 o
  -2  18   3      685.98      686.07     16.99 o
  -1  18   3       80.75       81.61      4.44 o
   0  18   3        1.14        0.89      2.75 o
   1  18   3      262.79      280.08     11.20 o
   2  18   3       14.94        7.78      3.37 o
   3  18   3      240.94      230.46     10.80 o
   4  18   3        2.51        4.01      3.44 o
   5  18   3       49.09       47.33      7.24 o
   6  18   3       13.79       10.41      5.11 o
  -7  19   3      180.62      201.70     17.38 o
  -6  19   3       48.60       44.54     14.78 o
  -5  19   3       17.93       19.93      4.68 o
  -4  19   3      310.45      276.57     11.45 o
  -3  19   3        0.52        1.07      3.13 o
  -2  19   3      529.73      548.57     17.19 o
  -1  19   3      168.10      151.43      7.85 o
   0  19   3      783.54      722.59     18.67 o
   1  19   3       12.67       20.89      4.53 o
   2  19   3       33.17       18.31      4.34 o
   3  19   3      112.82      112.42      8.64 o
   4  19   3        4.61        2.82      3.90 o
   5  19   3      180.54      198.25     12.91 o
  -6  20   3      314.10      322.93     18.81 o
  -5  20   3        6.65        7.10      4.88 o
  -4  20   3        0.09        2.05      4.43 o
  -3  20   3       14.10        9.03      4.58 o
  -2  20   3        4.57       13.46      3.93 o
  -1  20   3      268.28      288.04     10.54 o
   0  20   3      288.21      305.76     16.15 o
   1  20   3       82.97       60.32      6.26 o
   2  20   3      148.38      163.47     14.13 o
   3  20   3      842.99      806.56     23.68 o
   4  20   3       85.59       83.53      8.99 o
   5  20   3      106.22      128.09     17.95 o
  -6  21   3      449.41      461.73     23.58 o
  -5  21   3       63.67       51.17      9.16 o
  -4  21   3        0.20        3.33      4.67 o
  -3  21   3       25.80       31.65      6.51 o
  -2  21   3        0.58        5.66      3.77 o
  -1  21   3      329.56      337.25     15.06 o
   0  21   3      147.82      164.62      8.36 o
   1  21   3       98.95      102.88      8.58 o
   2  21   3        0.01        1.35      3.60 o
   3  21   3        2.06        3.01      4.11 o
   4  21   3       62.22       62.93      8.27 o
  -5  22   3       17.44       19.89      7.55 o
  -4  22   3      306.11      310.98     17.47 o
  -3  22   3       85.41       72.68      8.56 o
  -2  22   3        3.72        4.26      3.92 o
  -1  22   3        7.79        5.62      3.42 o
   0  22   3       32.42       24.79      4.50 o
   1  22   3      186.09      166.37      9.84 o
   2  22   3       42.04       45.30      6.16 o
   3  22   3        6.59        8.15      4.44 o
   4  22   3       34.19       36.49      7.30 o
  -5  23   3      100.52      128.28     13.58 o
  -4  23   3        4.56        7.00      5.73 o
  -3  23   3      389.58      398.59     18.39 o
  -2  23   3      369.74      342.41     16.80 o
  -1  23   3      232.00      231.73     10.31 o
   0  23   3        3.01        9.85      3.99 o
   1  23   3      588.70      546.61     19.77 o
   2  23   3        6.33        8.60      4.55 o
   3  23   3       52.11       60.42      7.29 o
  -4  24   3      118.40      145.80     12.23 o
  -3  24   3      553.12      582.64     30.29 o
  -2  24   3        0.21        8.04      5.63 o
  -1  24   3       11.40       12.31      4.24 o
   0  24   3       51.40       61.31      6.37 o
   1  24   3      102.01      107.89      9.01 o
   2  24   3       28.39       23.47      4.93 o
   3  24   3      106.47      113.77     17.43 o
  -3  25   3       37.27       25.21      7.08 o
  -2  25   3       46.00       43.90      8.98 o
  -1  25   3       17.92       27.22      5.29 o
   0  25   3      218.57      211.96     10.55 o
   1  25   3       19.67       20.39      5.95 o
   2  25   3        3.03       -0.62      3.87 o
  -2  26   3        3.56       10.99      6.07 o
  -1  26   3       34.38       38.12      8.21 o
   0  26   3       94.97       85.01      8.58 o
  -8   0   4      818.69      843.56     39.59 o
  -6   0   4      686.75      698.40     54.98 o
  -4   0   4      165.82      183.65     13.07 o
  -2   0   4    32890.39    31736.80   1324.31 o
   0   0   4    10357.57    10259.64    292.48 o
   2   0   4     8533.14     8931.45    180.23 o
   4   0   4        1.70        2.65      3.28 o
   6   0   4      215.76      209.82     15.14 o
   8   0   4        3.98        5.21      6.14 o
  -9   1   4      239.52      241.63     16.40 o
  -8   1   4        0.41        3.68      2.98 o
  -7   1   4       83.16       86.56      6.24 o
  -6   1   4       16.97       14.16      2.24 o
  -5   1   4      277.07      327.30     11.99 o
  -4   1   4     1462.09     1426.24     52.72 o
  -3   1   4      213.50      190.77      5.26 o
  -2   1   4      311.03      383.94      8.29 o
  -1   1   4     1677.03     1950.64     41.49 o
   0   1   4     1341.79     1428.47     31.19 o
   1   1   4      495.82      564.32     11.39 o
   2   1   4       42.27       38.72      2.24 o
   3   1   4     1966.22     1991.58     42.83 o
   4   1   4       18.13       21.21      2.18 o
   5   1   4        3.79        1.93      2.44 o
   6   1   4      184.47      189.95      9.22 o
   7   1   4        0.04       -1.12      3.31 o
   8   1   4        5.01        0.33      4.20 o
  -9   2   4        4.30        7.68      5.98 o
  -8   2   4       14.67       22.93      4.25 o
  -7   2   4      485.43      526.81     19.07 o
  -6   2   4      189.26      210.10     10.49 o
  -5   2   4     1411.09     1429.70     38.18 o
  -4   2   4      211.87      233.58     10.60 o
  -3   2   4     6417.02     6709.44    137.68 o
  -2   2   4     1819.28     2082.54     50.72 o
  -1   2   4      121.00      145.70      6.78 o
   0   2   4      772.69      794.18     18.60 o
   1   2   4      786.16      813.10     14.37 o
   2   2   4     1242.44     1279.99     21.62 o
   3   2   4      404.09      438.26      9.13 o
   4   2   4      931.25      948.25     22.78 o
   5   2   4     1141.09     1150.14     31.84 o
   6   2   4        0.01       -2.26      2.87 o
   7   2   4       16.22       12.45      4.30 o
   8   2   4      332.38      348.68     22.32 o
  -9   3   4      231.74      253.58     17.93 o
  -8   3   4       46.63       55.23      5.39 o
  -7   3   4      140.31      153.29     24.54 o
  -6   3   4       30.90       29.66      2.86 o
  -5   3   4       33.85       28.10      2.68 o
  -4   3   4     3122.03     3072.04     79.11 o
  -3   3   4      747.22      949.75     29.10 o
  -2   3   4      577.25      544.58     12.07 o
  -1   3   4     3604.57     3999.11     82.35 o
   0   3   4     5302.39     5693.99    103.36 o
   1   3   4      302.73      449.08      9.60 o
   2   3   4      115.41       89.11      5.70 o
   3   3   4      272.49      282.14      6.73 o
   4   3   4     1317.66     1328.08     34.63 o
   5   3   4      394.98      384.33     13.85 o
   6   3   4      218.49      178.64      9.18 o
   7   3   4       46.76       55.31      6.28 o
   8   3   4       34.77       31.31      8.77 o
  -9   4   4        0.00       11.74      6.53 o
  -8   4   4       16.04       19.63      3.98 o
  -7   4   4        7.45        8.36      4.72 o
  -6   4   4      126.47      125.50      5.44 o
  -5   4   4      124.23      119.02      4.47 o
  -4   4   4     5547.67     5781.41    105.23 o
  -3   4   4        0.31       -1.05      1.20 o
  -2   4   4     6710.87     6950.45    129.35 o
  -1   4   4        8.15       12.08      2.41 o
   0   4   4    10602.42    12034.16    215.85 o
   1   4   4      183.49      189.23      5.79 o
   2   4   4      235.64      264.92      6.32 o
   3   4   4      112.43      108.36      4.41 o
   4   4   4     1653.69     1711.07     53.39 o
   5   4   4       62.00       68.30      5.77 o
   6   4   4      144.50      137.87      8.27 o
   7   4   4       45.62       43.75      5.51 o
   8   4   4      205.68      209.38     17.06 o
  -9   5   4       14.64        7.46      6.53 o
  -8   5   4      605.09      631.32     28.85 o
  -7   5   4        2.75        3.42      3.35 o
  -6   5   4      593.03      645.24     24.97 o
  -5   5   4     1745.40     1760.29     37.80 o
  -4   5   4      107.39       82.80      4.28 o
  -3   5   4     1625.23     1576.43     30.55 o
  -2   5   4     1615.60     1636.04     31.72 o
  -1   5   4     1244.97     1352.28     31.14 o
   0   5   4     1469.62     1705.12     32.87 o
   1   5   4     1531.11     1715.72     30.11 o
   2   5   4      693.96      731.90     14.67 o
   3   5   4     1104.11     1152.81     26.42 o
   4   5   4      421.36      414.03     10.96 o
   5   5   4        5.61        8.33      3.42 o
   6   5   4     1680.24     1702.56     45.89 o
   7   5   4      201.50      199.85     10.54 o
  -9   6   4       11.66       21.83      7.84 o
  -8   6   4       17.15       16.67      3.96 o
  -7   6   4      130.57      129.97      8.20 o
  -6   6   4        3.49        5.20      2.47 o
  -5   6   4      145.46      141.49      5.60 o
  -4   6   4      611.25      607.19     15.13 o
  -3   6   4     2467.49     2455.91     47.19 o
  -2   6   4     3828.00     4000.69     73.68 o
  -1   6   4     1130.30     1521.86     33.63 o
   0   6   4       19.12       35.46      4.95 o
   1   6   4      108.54      115.72      4.31 o
   2   6   4     3258.00     3565.62     66.64 o
   3   6   4        2.10        5.42      1.79 o
   4   6   4      100.81       96.04      4.99 o
   5   6   4      413.43      405.31     16.32 o
   6   6   4        1.47        3.44      3.61 o
   7   6   4      121.50      116.17      8.45 o
  -9   7   4      188.55      216.40     17.93 o
  -8   7   4       30.05       34.08     10.83 o
  -7   7   4       11.89        4.30      9.62 o
  -6   7   4     1590.57     1593.41     50.06 o
  -5   7   4      781.91      794.05     18.97 o
  -4   7   4      180.21      171.83      5.43 o
  -3   7   4     1045.14      868.54     18.30 o
  -2   7   4      932.42      999.12     20.35 o
  -1   7   4        6.38        5.45      1.90 o
   0   7   4      285.07      309.45      9.53 o
   1   7   4      294.08      328.11      8.49 o
   2   7   4       22.98       22.28      2.58 o
   3   7   4      956.38      981.88     20.96 o
   4   7   4       10.99       14.34      3.13 o
   5   7   4      101.27       99.33      9.50 o
   6   7   4      762.74      765.49     24.46 o
   7   7   4      349.19      385.55     15.76 o
  -9   8   4       10.01       12.28      7.51 o
  -8   8   4       17.25       13.27      4.15 o
  -7   8   4      109.54      109.85      8.31 o
  -6   8   4      547.87      543.91     20.59 o
  -5   8   4       76.90       76.18      5.92 o
  -4   8   4     1096.53     1112.86     22.70 o
  -3   8   4      102.71      101.87      5.64 o
  -2   8   4      548.04      574.21     14.99 o
  -1   8   4       28.16       33.88      3.21 o
   0   8   4     1192.57     1314.16     30.02 o
   1   8   4      962.72     1072.01     22.13 o
   2   8   4      273.49      265.09      7.99 o
   3   8   4        6.86        5.14      2.11 o
   4   8   4     2555.24     2606.68     56.98 o
   5   8   4       16.32       18.96      4.29 o
   6   8   4      125.44      147.50     11.19 o
   7   8   4      205.76      195.33     15.71 o
  -9   9   4        5.64       10.75      7.90 o
  -8   9   4      154.93      167.00     20.46 o
  -7   9   4        7.74        5.42      3.76 o
  -6   9   4       11.60       11.82      3.91 o
  -5   9   4       45.55       47.19      3.33 o
  -4   9   4     1685.73     1643.33     29.47 o
  -3   9   4      764.98      747.39     18.64 o
  -2   9   4      421.05      470.74     13.13 o
  -1   9   4      639.32      677.95     17.45 o
   0   9   4        7.32        2.88      1.93 o
   1   9   4      464.35      496.00     12.72 o
   2   9   4     1849.58     1860.06     36.97 o
   3   9   4      289.65      312.73      8.35 o
   4   9   4      891.63      888.67     22.84 o
   5   9   4       11.49       27.72      4.90 o
   6   9   4        3.57        2.55      3.82 o
   7   9   4      141.20      149.00     10.13 o
  -9  10   4       36.60       41.51     10.31 o
  -8  10   4      432.80      417.52     19.17 o
  -7  10   4      291.47      288.29     13.66 o
  -6  10   4       52.56       52.15      6.07 o
  -5  10   4     1271.49     1249.55     30.74 o
  -4  10   4       14.02       22.04      2.88 o
  -3  10   4       10.81        5.01      2.11 o
  -2  10   4       12.94        5.77      2.15 o
  -1  10   4      109.15      111.85      6.41 o
   0  10   4       16.72       13.79      2.94 o
   1  10   4      129.90      138.75      5.30 o
   2  10   4        6.68        7.64      2.04 o
   3  10   4      198.14      190.26      6.43 o
   4  10   4      131.68      134.46      6.51 o
   5  10   4     1054.31     1126.62     33.19 o
   6  10   4        7.35       12.89      4.57 o
   7  10   4       25.05       18.97      5.40 o
  -9  11   4      284.85      288.95     23.31 o
  -8  11   4       27.31       31.52      5.63 o
  -7  11   4        0.78        1.69      4.63 o
  -6  11   4       31.64       31.39      5.52 o
  -5  11   4      175.32      171.58      8.76 o
  -4  11   4     3150.31     3173.43     67.34 o
  -3  11   4     1562.16     1475.14     33.75 o
  -2  11   4     1370.53     1333.21     31.02 o
  -1  11   4      430.03      433.12     12.88 o
   0  11   4       46.76       42.18      4.46 o
   1  11   4       62.19       64.83      3.52 o
   2  11   4      302.68      327.73      8.84 o
   3  11   4      605.97      611.59     13.78 o
   4  11   4      832.55      817.06     19.53 o
   5  11   4        6.12        3.88      3.96 o
   6  11   4       35.64       37.10      6.05 o
   7  11   4       81.14       90.79      9.60 o
  -8  12   4       19.38       19.04      6.42 o
  -7  12   4      162.29      159.65     10.51 o
  -6  12   4      890.70      860.99     31.37 o
  -5  12   4       28.85       27.86      4.51 o
  -4  12   4        5.40        4.69      2.30 o
  -3  12   4      308.42      263.91      9.38 o
  -2  12   4       18.74       13.96      3.00 o
  -1  12   4      122.52      107.70      6.28 o
   0  12   4       22.10       23.37      3.36 o
   1  12   4      776.21      799.41     20.53 o
   2  12   4      330.34      328.76      9.06 o
   3  12   4      108.78       85.58      5.37 o
   4  12   4       13.85       12.79      3.24 o
   5  12   4        1.89        4.61      3.28 o
   6  12   4       55.53       57.49      7.10 o
   7  12   4        8.22       12.64      5.95 o
  -8  13   4      176.34      180.48     11.41 o
  -7  13   4      787.61      775.39     29.26 o
  -6  13   4       79.94       79.00      8.14 o
  -5  13   4      297.30      332.84     13.50 o
  -4  13   4      827.17      769.08     19.99 o
  -3  13   4     1550.25     1503.81     34.99 o
  -2  13   4      474.39      478.16     15.84 o
  -1  13   4      331.52      324.63     11.14 o
   0  13   4       15.30       20.86      3.40 o
   1  13   4        2.99        3.08      2.38 o
   2  13   4       14.94        9.37      2.52 o
   3  13   4      174.41      176.48      9.76 o
   4  13   4        7.86        7.93      2.96 o
   5  13   4       44.28       36.25      6.96 o
   6  13   4       53.70       51.61      6.92 o
  -8  14   4        3.28        4.71      4.85 o
  -7  14   4       10.96        9.72      4.74 o
  -6  14   4       13.12       17.41      5.21 o
  -5  14   4      252.96      267.75     14.07 o
  -4  14   4      324.57      302.31     10.57 o
  -3  14   4      300.78      308.37     10.88 o
  -2  14   4        6.66       11.16      2.18 o
  -1  14   4     1449.50     1392.62     33.26 o
   0  14   4      521.10      507.21     14.36 o
   1  14   4       63.78       65.31      5.03 o
   2  14   4      508.40      480.03     12.05 o
   3  14   4       70.22       67.70      5.18 o
   4  14   4      133.89      133.43      9.32 o
   5  14   4      142.51      142.70      8.70 o
   6  14   4        0.17       -0.17      4.49 o
  -8  15   4       19.56       17.20      5.54 o
  -7  15   4        6.03        2.47      4.64 o
  -6  15   4        8.49        9.54      5.05 o
  -5  15   4       11.44        5.23      3.92 o
  -4  15   4       21.46       24.91      8.50 o
  -3  15   4     3012.44     2890.60     56.09 o
  -2  15   4      239.94      238.40      7.78 o
  -1  15   4     1206.12     1263.44     30.96 o
   0  15   4      342.59      345.38     10.79 o
   1  15   4      695.27      693.25     17.37 o
   2  15   4      605.02      616.21     16.63 o
   3  15   4     1022.40     1016.49     23.87 o
   4  15   4       43.48       38.53      4.76 o
   5  15   4       19.87       19.15      4.84 o
   6  15   4       92.54       91.97     13.44 o
  -8  16   4       94.51      110.04     25.06 o
  -7  16   4      218.36      199.51     13.32 o
  -6  16   4      114.52      127.57     10.89 o
  -5  16   4      490.46      465.67     17.72 o
  -4  16   4     1933.30     1819.71     49.58 o
  -3  16   4       44.32       55.90      5.05 o
  -2  16   4       63.41       73.75      9.88 o
  -1  16   4      201.55      174.83     10.47 o
   0  16   4       55.02       52.19      4.67 o
   1  16   4      136.79      129.59      6.77 o
   2  16   4        0.97        3.68      2.51 o
   3  16   4      102.60      100.78      6.46 o
   4  16   4       42.64       45.51      5.67 o
   5  16   4       60.21       72.12      6.95 o
   6  16   4       20.81       15.76      5.14 o
  -7  17   4       84.51      100.03     10.24 o
  -6  17   4      624.28      605.98     26.16 o
  -5  17   4        2.06        5.98      4.19 o
  -4  17   4      426.88      356.44     15.34 o
  -3  17   4       76.16       77.22      6.08 o
  -2  17   4      343.41      342.89     13.23 o
  -1  17   4      415.69      394.35     13.75 o
   0  17   4       44.53       52.26      4.93 o
   1  17   4      764.66      777.36     19.51 o
   2  17   4      840.28      839.53     22.13 o
   3  17   4       47.63       60.56      5.90 o
   4  17   4       37.35       31.49      5.10 o
   5  17   4        3.71        3.25      4.02 o
  -7  18   4        6.70        9.26      5.94 o
  -6  18   4      426.87      421.57     21.12 o
  -5  18   4      574.33      614.46     22.07 o
  -4  18   4      152.86      129.87     16.44 o
  -3  18   4      543.76      543.54     16.95 o
  -2  18   4       23.77       22.68      4.40 o
  -1  18   4     2062.86     1996.74     46.76 o
   0  18   4     3039.12     3047.74     63.99 o
   1  18   4      307.61      330.75     14.09 o
   2  18   4      250.93      255.04     10.01 o
   3  18   4       91.79       97.44      6.74 o
   4  18   4      335.58      354.40     14.08 o
   5  18   4      313.64      327.65     15.13 o
  -7  19   4       60.61       58.35      9.21 o
  -6  19   4       43.99       31.67      7.69 o
  -5  19   4        6.43        3.58      4.74 o
  -4  19   4      229.22      204.46     12.26 o
  -3  19   4        6.11       13.03      6.09 o
  -2  19   4      827.59      797.85     23.21 o
  -1  19   4       38.90       45.15      5.58 o
   0  19   4      794.04      759.08     19.63 o
   1  19   4      937.19     1012.61     24.40 o
   2  19   4      385.83      410.89     13.37 o
   3  19   4       79.83       83.42      6.70 o
   4  19   4        0.42        6.80      4.27 o
   5  19   4        7.33        5.27      4.71 o
  -6  20   4      132.02      131.13     29.09 o
  -5  20   4      118.68      114.01      9.64 o
  -4  20   4       36.41       37.38      9.71 o
  -3  20   4       12.66       11.17      5.16 o
  -2  20   4     1043.99     1052.78     32.45 o
  -1  20   4        2.64        1.00      3.66 o
   0  20   4      153.60      159.43      9.24 o
   1  20   4       10.87        8.49      3.74 o
   2  20   4      122.53      141.43      8.07 o
   3  20   4      110.69      110.66      7.59 o
   4  20   4       69.40       87.76      9.77 o
  -6  21   4        5.09       17.72      7.27 o
  -5  21   4      126.33      112.59     10.04 o
  -4  21   4      136.00      120.93     11.05 o
  -3  21   4      123.06      132.83     10.56 o
  -2  21   4      731.20      766.47     22.77 o
  -1  21   4        4.47        6.09      5.05 o
   0  21   4        2.76        4.26      3.43 o
   1  21   4       79.85       71.11      9.21 o
   2  21   4      415.79      414.43     14.42 o
   3  21   4       53.14       59.24      6.38 o
   4  21   4      107.93      105.36     13.00 o
  -5  22   4       74.36       76.29     11.09 o
  -4  22   4      388.96      378.67     17.90 o
  -3  22   4       12.14        7.14      5.19 o
  -2  22   4        3.71        4.06      3.97 o
  -1  22   4       63.78       67.84      7.53 o
   0  22   4      229.88      256.44     11.88 o
   1  22   4        1.17        5.07      4.34 o
   2  22   4       16.43       15.00      4.46 o
   3  22   4       15.80       20.84      4.90 o
  -5  23   4      120.96      121.64     13.48 o
  -4  23   4       50.04       34.45      7.38 o
  -3  23   4       42.90       50.30      8.24 o
  -2  23   4       69.80       48.98      7.74 o
  -1  23   4      115.97      106.61      8.60 o
   0  23   4        2.26        5.52      4.53 o
   1  23   4      122.40      117.83      9.29 o
   2  23   4       81.41       75.07      7.03 o
   3  23   4        0.55        5.68      4.28 o
  -4  24   4      440.81      474.09     21.34 o
  -3  24   4        8.06       -1.95      5.24 o
  -2  24   4       65.63       78.90      9.35 o
  -1  24   4      138.27      161.35     10.47 o
   0  24   4      161.52      170.82     12.44 o
   1  24   4      147.34      149.71     10.46 o
   2  24   4        5.61       11.98      5.27 o
  -3  25   4      102.21       90.78     10.99 o
  -2  25   4      160.85      195.06     14.11 o
  -1  25   4        1.47       10.08      5.29 o
   0  25   4       24.70       27.01      7.75 o
   1  25   4        6.13       12.54      5.67 o
  -8   0   5      384.84      425.12     24.29 o
  -6   0   5       30.15       22.13      4.17 o
  -4   0   5        1.28        1.38      2.04 o
  -2   0   5     2162.40     2676.66     88.70 o
   0   0   5       25.92       32.30      4.36 o
   2   0   5     2002.16     2062.64     51.71 o
   4   0   5       22.20        9.40      4.10 o
   6   0   5      256.17      286.16     19.41 o
  -9   1   5      144.51      172.15     10.33 o
  -8   1   5        3.63        7.79      5.10 o
  -7   1   5       72.85       70.56      6.28 o
  -6   1   5      543.78      556.89     31.15 o
  -5   1   5      221.62      235.24      6.86 o
  -4   1   5       70.28       68.79      3.22 o
  -3   1   5       77.23       86.13      6.09 o
  -2   1   5     1388.10     1297.29     31.33 o
  -1   1   5      473.09      416.87     11.60 o
   0   1   5     1349.24     1242.71     28.18 o
   1   1   5      360.56      417.24      9.38 o
   2   1   5     2845.88     2942.74     50.86 o
   3   1   5     1275.61     1312.12     24.68 o
   4   1   5      294.76      286.63     10.24 o
   5   1   5       85.58       93.08      6.12 o
   6   1   5       42.91       48.01      8.46 o
   7   1   5       20.63       27.62      7.84 o
  -9   2   5      726.73      810.18     28.22 o
  -8   2   5       62.21       53.35     18.02 o
  -7   2   5      424.72      462.57     18.19 o
  -6   2   5      625.79      687.27     32.72 o
  -5   2   5        0.08        1.06      1.29 o
  -4   2   5     1271.68     1379.83     33.02 o
  -3   2   5      375.02      370.84     10.45 o
  -2   2   5       10.56        9.12      1.98 o
  -1   2   5     2965.92     3272.40     68.60 o
   0   2   5      606.87      651.36     16.38 o
   1   2   5     2493.09     2606.20     45.02 o
   2   2   5     1222.33     1228.40     23.08 o
   3   2   5       14.62       16.64      2.34 o
   4   2   5      165.51      164.87      7.84 o
   5   2   5      168.62      161.51      8.75 o
   6   2   5       44.92       48.23      5.55 o
   7   2   5      305.77      321.20     15.12 o
  -9   3   5      192.11      206.14     19.96 o
  -8   3   5       24.77       23.22      4.57 o
  -7   3   5      942.74      935.45     31.68 o
  -6   3   5      121.00      139.32      6.23 o
  -5   3   5      288.80      288.89      8.63 o
  -4   3   5      757.72      746.44     28.08 o
  -3   3   5     1307.07     1271.80     31.35 o
  -2   3   5      809.24      878.16     23.99 o
  -1   3   5     6280.92     6749.97    137.64 o
   0   3   5     2715.61     2877.68     54.00 o
   1   3   5      746.31      869.55     18.53 o
   2   3   5     1316.10     1299.70     24.27 o
   3   3   5      120.12      107.48      4.58 o
   4   3   5      201.00      206.56      8.69 o
   5   3   5       10.54        3.41      3.23 o
   6   3   5       15.13        8.68      3.81 o
   7   3   5      115.44      144.71     10.13 o
  -9   4   5       20.74       18.37      7.40 o
  -8   4   5      524.86      552.59     21.02 o
  -7   4   5       14.70       14.19      5.70 o
  -6   4   5        5.15        4.91      2.71 o
  -5   4   5       27.25       30.32      2.98 o
  -4   4   5     1415.71     1333.14     33.67 o
  -3   4   5       71.85       52.21      3.60 o
  -2   4   5      536.07      524.54     14.71 o
  -1   4   5     2203.21     2397.15     51.34 o
   0   4   5     2381.17     2686.13     50.70 o
   1   4   5      150.43      176.07      5.91 o
   2   4   5     1957.66     2070.54     36.89 o
   3   4   5       18.55       17.88      2.59 o
   4   4   5        2.15        5.48      3.84 o
   5   4   5        0.57       -1.44      2.84 o
   6   4   5       82.92       74.68      8.04 o
   7   4   5        6.92        6.09      4.26 o
  -9   5   5       20.36       15.47      7.68 o
  -8   5   5     2039.68     2135.80     65.90 o
  -7   5   5      413.16      422.13     18.62 o
  -6   5   5     1003.16      963.44     45.30 o
  -5   5   5       87.89       95.37      4.02 o
  -4   5   5       37.27       39.49      2.90 o
  -3   5   5     1040.27     1062.56     24.72 o
  -2   5   5        1.19        0.33      1.54 o
  -1   5   5     4062.55     4352.54     90.28 o
   0   5   5     2500.68     2699.12     51.04 o
   1   5   5       82.81      106.38      5.88 o
   2   5   5      505.39      475.80     15.46 o
   3   5   5       22.06       24.26      3.27 o
   4   5   5        0.09        1.42      2.45 o
   5   5   5        0.99        2.57      3.12 o
   6   5   5       99.99      103.94      8.47 o
   7   5   5       13.40       18.84      5.08 o
  -9   6   5      226.31      221.50     18.70 o
  -8   6   5       62.18       64.38      8.61 o
  -7   6   5      101.32      109.53      8.35 o
  -6   6   5      324.14      302.23     14.03 o
  -5   6   5     3032.64     3042.19     56.88 o
  -4   6   5      770.71      707.76     15.65 o
  -3   6   5     6242.07     6352.78    129.99 o
  -2   6   5      628.13      635.91     16.39 o
  -1   6   5       16.35        6.02      2.01 o
   0   6   5      232.64      199.54      7.47 o
   1   6   5     1001.19     1022.52     21.54 o
   2   6   5       20.49       18.84      2.68 o
   3   6   5       18.57       18.94      3.67 o
   4   6   5        8.87        5.61      2.87 o
   5   6   5       46.01       44.18      6.35 o
   6   6   5       11.68        2.19      3.83 o
   7   6   5        6.45       12.04      4.86 o
  -9   7   5        1.25        0.33      6.53 o
  -8   7   5      117.19      111.59      8.63 o
  -7   7   5      433.34      388.98     16.80 o
  -6   7   5     1164.94     1175.35     39.18 o
  -5   7   5      344.08      360.01      9.20 o
  -4   7   5       96.94       87.02      4.71 o
  -3   7   5      870.97      926.25     19.64 o
  -2   7   5      268.09      244.76      8.25 o
  -1   7   5        0.44        3.90      1.99 o
   0   7   5      241.37      244.88     14.84 o
   1   7   5     1054.48     1182.66     27.79 o
   2   7   5      403.72      424.28     11.24 o
   3   7   5       72.08       64.93      5.59 o
   4   7   5      515.65      520.30     15.39 o
   5   7   5        3.06        0.41      3.37 o
   6   7   5       12.08       13.93      4.55 o
   7   7   5       18.36        9.29      5.99 o
  -9   8   5       47.66       40.42     10.42 o
  -8   8   5      410.75      425.94     24.76 o
  -7   8   5      265.70      240.46     13.05 o
  -6   8   5     1043.27     1022.31     35.13 o
  -5   8   5      350.89      337.50     10.60 o
  -4   8   5      218.97      180.21      7.03 o
  -3   8   5        4.58        4.97      1.65 o
  -2   8   5       54.91       90.10      5.09 o
  -1   8   5      744.50      955.23     23.34 o
   0   8   5      735.11      727.20     18.81 o
   1   8   5     2008.58     2219.88     52.73 o
   2   8   5     1310.87     1354.80     28.28 o
   3   8   5       34.08       40.92      3.72 o
   4   8   5       14.60       20.07      4.03 o
   5   8   5       68.97       64.34      6.62 o
   6   8   5       38.92       39.91      6.04 o
   7   8   5       62.43       67.76     16.15 o
  -9   9   5       22.77       42.39     10.47 o
  -8   9   5        4.29        4.57      4.06 o
  -7   9   5      136.49      130.52     14.12 o
  -6   9   5       33.00       36.13      5.72 o
  -5   9   5        1.27       -1.91      2.89 o
  -4   9   5        1.09        3.13      2.19 o
  -3   9   5       98.22       87.19      4.85 o
  -2   9   5      456.02      429.96     13.99 o
  -1   9   5       30.15       23.63      3.26 o
   0   9   5      108.29      104.30      5.79 o
   1   9   5       15.51       13.93      3.13 o
   2   9   5       17.50       16.77      2.85 o
   3   9   5      435.34      454.52     12.29 o
   4   9   5      798.22      757.44     20.77 o
   5   9   5       11.22       11.63      7.70 o
   6   9   5      285.84      330.50     14.87 o
   7   9   5        8.85        8.25      5.17 o
  -9  10   5      211.75      207.13     20.02 o
  -8  10   5       33.20       37.86      6.13 o
  -7  10   5       45.29       48.79      6.48 o
  -6  10   5      478.26      481.79     20.19 o
  -5  10   5      168.31      154.36      8.41 o
  -4  10   5      230.96      215.02      8.15 o
  -3  10   5       26.05       26.59      3.97 o
  -2  10   5      569.71      538.75     20.86 o
  -1  10   5        0.70        0.56      2.03 o
   0  10   5       11.15        5.60      2.72 o
   1  10   5       11.23        8.74      2.78 o
   2  10   5      745.77      768.88     18.13 o
   3  10   5      273.87      254.67     10.09 o
   4  10   5       40.47       34.20      5.36 o
   5  10   5       34.48       36.51      5.76 o
   6  10   5        1.28        5.67      4.32 o
  -9  11   5      206.43      241.85     22.21 o
  -8  11   5      113.10      123.23     10.12 o
  -7  11   5      134.82      114.46      9.32 o
  -6  11   5        5.96       12.33      6.06 o
  -5  11   5      834.83      876.09     26.07 o
  -4  11   5      644.56      629.01     17.08 o
  -3  11   5       38.49       48.49      4.36 o
  -2  11   5      129.82      124.82      7.73 o
  -1  11   5      233.65      225.78      8.87 o
   0  11   5        9.98       12.90      3.13 o
   1  11   5      119.43      134.17      5.30 o
   2  11   5      345.97      343.11     10.47 o
   3  11   5        3.27       10.67      3.38 o
   4  11   5        3.87        8.95      4.05 o
   5  11   5       48.44       50.81      7.27 o
   6  11   5        1.32        6.90      4.60 o
  -8  12   5      109.31      117.44      9.67 o
  -7  12   5       24.03       31.89      6.03 o
  -6  12   5      203.54      170.06     11.43 o
  -5  12   5     1452.37     1362.55     37.77 o
  -4  12   5      180.38      167.84      7.66 o
  -3  12   5     2501.89     2386.42     52.76 o
  -2  12   5     1821.64     1809.62     41.33 o
  -1  12   5      773.58      790.45     20.95 o
   0  12   5     1193.13     1180.75     28.90 o
   1  12   5      152.66      164.89      7.96 o
   2  12   5       21.15       23.41      3.54 o
   3  12   5      704.05      764.80     21.28 o
   4  12   5       25.56       19.91      5.04 o
   5  12   5       57.58       51.97      7.98 o
   6  12   5       37.59       38.47      6.66 o
  -8  13   5        7.68        8.31      8.36 o
  -7  13   5        0.81        1.29      4.00 o
  -6  13   5      195.86      194.78     12.57 o
  -5  13   5       77.69       76.29      6.89 o
  -4  13   5     1030.40     1075.59     26.60 o
  -3  13   5     1029.99     1000.15     25.28 o
  -2  13   5     1273.73     1193.02     29.31 o
  -1  13   5      329.55      344.50     11.94 o
   0  13   5       38.66       47.39      5.38 o
   1  13   5       50.59       43.80      4.79 o
   2  13   5      258.74      234.96      8.75 o
   3  13   5       55.56       57.31      5.64 o
   4  13   5      124.61      119.45      9.10 o
   5  13   5        2.75        8.30      4.47 o
   6  13   5       11.33        5.63      5.02 o
  -8  14   5       18.03        7.16      5.18 o
  -7  14   5       27.85       33.22      6.62 o
  -6  14   5      174.55      184.58     12.44 o
  -5  14   5       32.44       35.83      5.63 o
  -4  14   5      481.21      447.46     14.03 o
  -3  14   5        0.44        2.58      2.81 o
  -2  14   5      732.05      728.89     20.16 o
  -1  14   5     2499.33     2484.02     55.62 o
   0  14   5      269.96      286.88     11.01 o
   1  14   5     1309.29     1337.19     32.77 o
   2  14   5      379.32      395.44     12.05 o
   3  14   5      327.46      333.38     12.69 o
   4  14   5       57.64       65.53     10.23 o
   5  14   5      145.47      146.03     20.21 o
   6  14   5       21.28       19.04      6.16 o
  -8  15   5        3.86        2.15      5.23 o
  -7  15   5       85.11       84.35      9.14 o
  -6  15   5      376.03      348.94     19.91 o
  -5  15   5      194.72      209.56     11.30 o
  -4  15   5       14.25       10.42      4.19 o
  -3  15   5     2367.46     2271.21     51.41 o
  -2  15   5       31.94       29.38      4.38 o
  -1  15   5      369.58      369.63     13.04 o
   0  15   5       45.78       53.05      5.45 o
   1  15   5      764.07      839.05     22.99 o
   2  15   5        3.06        1.11      2.63 o
   3  15   5      569.24      537.40     17.38 o
   4  15   5      102.53      101.55      8.95 o
   5  15   5      635.44      668.95     28.87 o
  -7  16   5       33.42       18.83      6.40 o
  -6  16   5       36.37       43.36      7.53 o
  -5  16   5      228.42      204.96     11.65 o
  -4  16   5      933.56      911.47     28.83 o
  -3  16   5       41.30       46.15      5.15 o
  -2  16   5      822.52      787.19     26.80 o
  -1  16   5        4.97        8.51      3.82 o
   0  16   5     1210.39     1224.55     31.07 o
   1  16   5     1503.51     1600.41     38.63 o
   2  16   5       10.48       14.44      4.10 o
   3  16   5       77.80       77.26      7.43 o
   4  16   5        0.67        1.54      4.32 o
   5  16   5        6.97       19.66      6.24 o
  -7  17   5      132.30      143.48     12.29 o
  -6  17   5      448.47      455.44     24.05 o
  -5  17   5      367.43      375.20     16.12 o
  -4  17   5      100.53      120.32      9.38 o
  -3  17   5      733.60      759.78     21.56 o
  -2  17   5     3770.44     3642.95     79.59 o
  -1  17   5     1648.33     1660.44     40.10 o
   0  17   5       12.55       15.54      5.11 o
   1  17   5      517.50      537.30     17.28 o
   2  17   5        1.14       -0.03      3.25 o
   3  17   5      252.30      267.60     12.00 o
   4  17   5       41.29       50.41     12.24 o
   5  17   5      230.55      221.02     13.83 o
  -7  18   5       26.03       47.36     14.72 o
  -6  18   5       18.29        2.87      5.31 o
  -5  18   5       73.14      106.97      9.29 o
  -4  18   5      682.59      695.58     24.51 o
  -3  18   5       15.71       20.70      4.41 o
  -2  18   5        0.49        2.80      3.85 o
  -1  18   5      458.69      470.98     19.25 o
   0  18   5      150.84      157.70      9.14 o
   1  18   5      453.46      447.10     15.68 o
   2  18   5       14.57       10.79      3.87 o
   3  18   5      946.78      982.03     27.57 o
   4  18   5      149.20      155.48     15.05 o
  -6  19   5        1.18        0.01      5.19 o
  -5  19   5       70.56       58.65      7.66 o
  -4  19   5        5.02        5.04      7.21 o
  -3  19   5        0.66        1.82      3.35 o
  -2  19   5        1.17        0.86      3.46 o
  -1  19   5      235.33      218.05     11.81 o
   0  19   5     1340.11     1380.28     35.30 o
   1  19   5       10.21       16.08      4.64 o
   2  19   5      840.15      845.18     26.78 o
   3  19   5      220.47      219.33     11.53 o
   4  19   5        0.00       -0.06      4.46 o
  -6  20   5        4.66       11.22      6.43 o
  -5  20   5       56.98       55.20      7.87 o
  -4  20   5      101.83       77.25      8.68 o
  -3  20   5       32.06       24.68      6.06 o
  -2  20   5        9.11        8.35      4.20 o
  -1  20   5      140.56      137.76      9.01 o
   0  20   5     1324.68     1301.23     34.01 o
   1  20   5       69.14       70.96      8.52 o
   2  20   5      158.64      167.03     10.11 o
   3  20   5        7.28       10.09      4.58 o
   4  20   5       25.02       16.39      6.30 o
  -6  21   5      109.61       70.47     11.32 o
  -5  21   5       53.48       73.33      8.90 o
  -4  21   5        7.50        6.12      5.19 o
  -3  21   5       15.64       13.01      5.60 o
  -2  21   5      337.88      343.14     21.25 o
  -1  21   5      174.37      159.97      9.99 o
   0  21   5      234.70      250.67     12.82 o
   1  21   5      191.01      220.67     13.70 o
   2  21   5      108.43      120.65      9.81 o
   3  21   5        0.42        3.96      5.08 o
  -5  22   5        3.97        5.73      6.86 o
  -4  22   5      182.41      193.02     16.32 o
  -3  22   5      189.96      189.13     13.01 o
  -2  22   5        5.67        7.72      4.36 o
  -1  22   5       89.81       93.64      8.25 o
   0  22   5       39.11       25.66      5.70 o
   1  22   5        3.69       -1.29      4.87 o
   2  22   5       46.15       53.18      7.04 o
   3  22   5       76.00       83.48      9.19 o
  -4  23   5       23.58       26.52      7.24 o
  -3  23   5        9.24        7.31      5.92 o
  -2  23   5        6.39        4.16      5.40 o
  -1  23   5      351.23      387.32     21.99 o
   0  23   5        9.54        9.78      5.11 o
   1  23   5        0.34        1.47      5.60 o
   2  23   5      131.03      141.00     10.21 o
  -3  24   5      180.45      208.51     14.50 o
  -2  24   5       49.97       71.15     10.62 o
  -1  24   5        9.32       19.54      5.71 o
   0  24   5       16.22       10.32      6.28 o
   1  24   5       32.81       34.76     13.07 o
  -2  25   5        0.15        4.00     10.75 o
  -1  25   5       12.68       24.42      6.32 o
  -8   0   6       88.14      103.26     11.74 o
  -6   0   6       38.13       38.44      7.90 o
  -4   0   6      671.39      683.70     31.83 o
  -2   0   6     1470.33     1443.71     46.43 o
   0   0   6     1002.27      948.53     32.61 o
   2   0   6      278.76      251.45     11.50 o
   4   0   6      395.61      420.28     25.75 o
   6   0   6      331.35      311.77     21.39 o
  -9   1   6      534.88      564.13     22.24 o
  -8   1   6      335.51      350.40     21.06 o
  -7   1   6      190.29      173.12     10.57 o
  -6   1   6      293.43      272.54     18.40 o
  -5   1   6     1141.76     1141.03     26.33 o
  -4   1   6     3533.90     3295.89     69.39 o
  -3   1   6      258.94      258.08      8.73 o
  -2   1   6       68.96       85.29      4.89 o
  -1   1   6      901.38      997.27     23.99 o
   0   1   6      974.70     1101.73     26.09 o
   1   1   6     2927.46     2950.33     51.17 o
   2   1   6       10.12        8.64      2.51 o
   3   1   6       51.92       58.90      4.21 o
   4   1   6       48.58       32.75      4.20 o
   5   1   6      316.36      291.27     11.46 o
   6   1   6       32.16       38.16      5.47 o
   7   1   6      225.15      240.17     13.59 o
  -9   2   6       31.27       37.50      5.85 o
  -8   2   6        0.51        3.67      3.64 o
  -7   2   6      930.05      923.65     32.24 o
  -6   2   6      137.18      140.86     10.17 o
  -5   2   6     1287.60     1227.10     39.57 o
  -4   2   6      384.01      356.95     10.76 o
  -3   2   6     5407.05     5393.40    111.26 o
  -2   2   6      318.02      335.73     10.49 o
  -1   2   6      640.73      643.08     16.86 o
   0   2   6      519.66      551.13     13.09 o
   1   2   6     1404.72     1480.83     27.35 o
   2   2   6       21.76       22.29      2.62 o
   3   2   6     2165.97     2074.05     37.68 o
   4   2   6      578.41      552.34     19.94 o
   5   2   6      217.27      217.88      9.78 o
   6   2   6        0.35        3.16      3.64 o
   7   2   6        0.70        7.14      5.07 o
  -9   3   6       91.06      100.86     12.20 o
  -8   3   6        0.77        1.75      3.66 o
  -7   3   6      565.88      539.53     21.41 o
  -6   3   6      161.95      157.08     10.16 o
  -5   3   6        0.12        3.19      2.43 o
  -4   3   6      172.43      156.43      9.17 o
  -3   3   6       20.50       27.43      4.50 o
  -2   3   6     1002.19     1094.23     37.54 o
  -1   3   6      191.10      220.54     18.21 o
   0   3   6      353.45      365.04      9.63 o
   1   3   6     1732.28     1742.18     31.63 o
   2   3   6      268.12      254.68      7.43 o
   3   3   6      129.28      153.00      5.90 o
   4   3   6       37.70       43.65      4.72 o
   5   3   6       14.64       15.66      4.34 o
   6   3   6       16.98       14.59     10.37 o
   7   3   6       44.36       59.41      7.68 o
  -9   4   6      290.32      324.86     16.04 o
  -8   4   6        6.06        2.40      4.01 o
  -7   4   6       15.17       22.32      4.81 o
  -6   4   6     1645.37     1632.44     52.31 o
  -5   4   6      216.90      215.43      7.74 o
  -4   4   6       54.30       68.01      7.10 o
  -3   4   6       23.64       31.82      3.31 o
  -2   4   6     2730.23     2822.92     60.48 o
  -1   4   6      718.96      821.28     20.62 o
   0   4   6        3.88       14.81      2.13 o
   1   4   6      711.39      745.71     16.92 o
   2   4   6       14.86       26.69      2.87 o
   3   4   6      111.56      110.64      5.12 o
   4   4   6      313.08      307.29     12.80 o
   5   4   6       10.21       10.83      3.94 o
   6   4   6       57.80       79.01      7.40 o
  -9   5   6       43.57       42.17      6.28 o
  -8   5   6      388.14      411.11     17.91 o
  -7   5   6        9.98       10.05      6.58 o
  -6   5   6       69.95       54.89      6.65 o
  -5   5   6      817.11      793.29     19.60 o
  -4   5   6      724.94      662.51     17.98 o
  -3   5   6      567.58      524.39     14.52 o
  -2   5   6      128.69      101.09      5.51 o
  -1   5   6       93.35       78.15      4.89 o
   0   5   6      107.16      115.61      5.25 o
   1   5   6      370.96      456.95     12.89 o
   2   5   6       27.37       25.68      2.87 o
   3   5   6      279.76      269.09      8.07 o
   4   5   6      168.94      149.82     10.54 o
   5   5   6        0.01       -0.78      3.20 o
   6   5   6        2.72        2.98      4.98 o
  -9   6   6      101.50      100.89      8.70 o
  -8   6   6       42.01       41.71      6.20 o
  -7   6   6        0.79        1.32      4.11 o
  -6   6   6     1937.77     1863.04     59.27 o
  -5   6   6     1386.89     1392.94     31.79 o
  -4   6   6       29.23       26.44      3.22 o
  -3   6   6      152.01      119.65      7.56 o
  -2   6   6      499.55      456.42     13.35 o
  -1   6   6      159.11      175.46      5.70 o
   0   6   6      127.75      107.73      7.14 o
   1   6   6     1096.68     1189.53     25.05 o
   2   6   6      458.36      476.39     11.40 o
   3   6   6      590.88      608.48     15.23 o
   4   6   6      219.26      222.14     11.16 o
   5   6   6       14.63       10.39      4.10 o
   6   6   6       20.70       15.08      4.87 o
  -9   7   6       93.43       96.34      8.77 o
  -8   7   6      178.27      181.40     20.43 o
  -7   7   6      570.50      565.47     22.79 o
  -6   7   6      196.60      159.81     12.75 o
  -5   7   6      169.14      176.09      7.79 o
  -4   7   6     1887.14     1923.78     42.75 o
  -3   7   6     1413.11     1401.10     28.59 o
  -2   7   6       10.15        9.17      1.66 o
  -1   7   6     1096.54     1214.96     35.30 o
   0   7   6      220.47      230.75      8.81 o
   1   7   6        1.89        2.39      2.38 o
   2   7   6      138.84      131.41      7.31 o
   3   7   6      285.41      283.75     12.21 o
   4   7   6       41.13       40.47      5.65 o
   5   7   6       95.45       97.60     19.51 o
   6   7   6        8.86        4.53      4.36 o
  -9   8   6       96.92       97.12      9.76 o
  -8   8   6        0.42        1.58      4.04 o
  -7   8   6      616.65      601.53     24.05 o
  -6   8   6     1209.86     1228.51     41.91 o
  -5   8   6     1211.11     1229.01     28.80 o
  -4   8   6      488.16      482.66     14.02 o
  -3   8   6      886.39      887.53     21.34 o
  -2   8   6      241.34      232.97      8.91 o
  -1   8   6       84.37       80.86      6.85 o
   0   8   6        4.09        8.86      2.69 o
   1   8   6      110.34      117.11      6.42 o
   2   8   6      726.78      685.72     17.78 o
   3   8   6     1075.93      996.28     27.34 o
   4   8   6        5.55        2.08      3.50 o
   5   8   6       67.90       57.14      7.41 o
   6   8   6       27.25       29.82      6.39 o
  -9   9   6       33.56       46.61     11.41 o
  -8   9   6      418.10      427.76     19.25 o
  -7   9   6      298.82      303.43     29.04 o
  -6   9   6        1.42        4.93      4.01 o
  -5   9   6       13.05       23.87      9.72 o
  -4   9   6     4061.15     3937.04     83.19 o
  -3   9   6      297.10      292.51     12.38 o
  -2   9   6      329.24      400.53     12.64 o
  -1   9   6     1050.99     1093.95     26.99 o
   0   9   6      684.58      729.99     24.28 o
   1   9   6      375.52      401.24     12.91 o
   2   9   6      923.25      913.57     21.09 o
   3   9   6      106.17      129.73      7.54 o
   4   9   6      107.23      121.88     12.12 o
   5   9   6       15.96       14.24      8.50 o
   6   9   6      191.54      214.30     12.48 o
  -9  10   6       36.07       33.34     10.80 o
  -8  10   6        1.28        7.62     11.49 o
  -7  10   6      247.21      274.38     14.77 o
  -6  10   6        1.82        7.61      4.51 o
  -5  10   6     1872.40     1843.86     48.90 o
  -4  10   6      830.52      782.54     20.55 o
  -3  10   6       43.14       54.45      4.72 o
  -2  10   6       37.16       45.39      4.41 o
  -1  10   6        5.97        5.95      2.79 o
   0  10   6      105.31      117.41      6.75 o
   1  10   6      347.90      313.69     11.30 o
   2  10   6        0.67        2.79      2.46 o
   3  10   6       68.74       60.67      5.62 o
   4  10   6      187.82      177.27     12.42 o
   5  10   6       39.41       34.74      7.76 o
   6  10   6      188.16      200.39     12.50 o
  -9  11   6       49.72       40.14     11.52 o
  -8  11   6      133.77      167.89     20.78 o
  -7  11   6        0.22        2.58      3.99 o
  -6  11   6       15.46       11.72      4.98 o
  -5  11   6     3433.63     3392.98     90.96 o
  -4  11   6      866.81      797.05     21.08 o
  -3  11   6     2377.37     2168.19     55.89 o
  -2  11   6      577.95      543.92     18.43 o
  -1  11   6      286.64      328.30     16.17 o
   0  11   6       33.94       41.76      4.62 o
   1  11   6     2647.25     2628.27     58.23 o
   2  11   6      258.88      269.44      9.46 o
   3  11   6        1.57        1.97      3.02 o
   4  11   6      702.81      729.44     24.86 o
   5  11   6       49.74       49.72      7.09 o
   6  11   6        0.74        6.11      5.02 o
  -8  12   6       18.76       16.34      6.02 o
  -7  12   6      212.62      217.64     13.67 o
  -6  12   6      613.88      561.73     24.00 o
  -5  12   6        8.43        4.41      3.81 o
  -4  12   6      146.51      131.34      7.15 o
  -3  12   6     2083.49     2006.74     52.80 o
  -2  12   6      980.23      959.97     24.91 o
  -1  12   6      574.27      549.48     16.57 o
   0  12   6      723.95      749.33     20.75 o
   1  12   6       88.34       86.66      6.36 o
   2  12   6      529.01      549.46     16.29 o
   3  12   6      278.99      271.20     11.29 o
   4  12   6      851.48      835.85     27.61 o
   5  12   6       20.76       20.28      6.84 o
   6  12   6        0.04       -3.02      9.32 o
  -8  13   6      193.59      173.22     12.62 o
  -7  13   6       21.78       20.83      6.16 o
  -6  13   6      152.86      152.30     11.63 o
  -5  13   6      114.32      101.92      7.95 o
  -4  13   6      721.06      697.72     19.48 o
  -3  13   6       10.51        2.55      2.97 o
  -2  13   6      571.29      539.01     16.41 o
  -1  13   6      545.36      558.69     17.02 o
   0  13   6      218.17      206.80      9.46 o
   1  13   6      345.95      322.61     13.54 o
   2  13   6     2231.44     2332.36     47.40 o
   3  13   6      312.41      341.56     13.11 o
   4  13   6        5.26        5.65      4.10 o
   5  13   6       44.28       43.94      7.23 o
  -8  14   6        8.70       17.17      6.10 o
  -7  14   6      404.14      438.42     33.73 o
  -6  14   6       65.45       62.66      8.45 o
  -5  14   6      168.64      159.84     10.06 o
  -4  14   6      134.58      120.72      8.72 o
  -3  14   6     2524.78     2482.49     55.86 o
  -2  14   6      310.55      302.57     11.61 o
  -1  14   6     2014.90     1962.13     45.68 o
   0  14   6        4.54        3.11      3.24 o
   1  14   6      296.95      319.47     12.28 o
   2  14   6       95.12      102.36      7.43 o
   3  14   6      220.70      207.44     10.45 o
   4  14   6       43.98       55.83      8.05 o
   5  14   6      266.97      287.09     16.86 o
  -8  15   6        2.78        7.60      5.58 o
  -7  15   6      247.90      269.60     16.25 o
  -6  15   6        5.59        2.46      4.91 o
  -5  15   6      321.01      315.12     14.39 o
  -4  15   6        6.06        9.90      4.31 o
  -3  15   6       21.65       21.10      4.47 o
  -2  15   6      194.20      191.98     14.54 o
  -1  15   6     1989.06     2025.85     47.28 o
   0  15   6      714.60      704.39     20.68 o
   1  15   6       10.28       10.31      5.58 o
   2  15   6       49.03       53.19      7.34 o
   3  15   6      416.68      427.06     15.57 o
   4  15   6       88.07       94.27      9.26 o
   5  15   6       48.56       60.44      8.46 o
  -7  16   6       92.06       90.96     10.30 o
  -6  16   6      130.85      115.90     13.19 o
  -5  16   6      246.84      258.84     13.26 o
  -4  16   6       58.55       51.47      6.90 o
  -3  16   6      285.05      271.83     13.11 o
  -2  16   6       46.95       46.82      8.77 o
  -1  16   6      126.03      118.47      9.82 o
   0  16   6      580.03      624.48     19.21 o
   1  16   6      108.25      109.21      7.74 o
   2  16   6        1.94        4.27      4.03 o
   3  16   6        2.75        8.07      4.16 o
   4  16   6      252.12      249.49     14.35 o
   5  16   6      161.79      207.74     28.08 o
  -7  17   6      144.08      154.80     17.47 o
  -6  17   6        0.56       10.13      5.93 o
  -5  17   6       61.08       61.05      7.60 o
  -4  17   6      576.76      562.63     21.38 o
  -3  17   6      135.39      144.62      9.32 o
  -2  17   6      234.83      236.45     10.97 o
  -1  17   6      498.24      472.66     16.22 o
   0  17   6      198.44      197.17     10.22 o
   1  17   6      582.14      588.14     18.84 o
   2  17   6      327.71      316.16     15.52 o
   3  17   6      150.90      153.89      9.82 o
   4  17   6        4.60        1.58      4.94 o
  -7  18   6        1.31        7.50      6.50 o
  -6  18   6       97.20      128.89     12.24 o
  -5  18   6      226.87      199.89     12.42 o
  -4  18   6        8.10        8.74      4.69 o
  -3  18   6      209.05      204.32     10.32 o
  -2  18   6      247.68      243.09     11.39 o
  -1  18   6      118.41      120.73      8.41 o
   0  18   6      321.54      300.72     12.83 o
   1  18   6       24.73       25.31      5.29 o
   2  18   6      101.59       86.11      7.73 o
   3  18   6        3.04       -1.33      4.04 o
   4  18   6       96.34      107.83     13.63 o
  -6  19   6       17.97       14.45      7.38 o
  -5  19   6       17.34       13.44      5.54 o
  -4  19   6      375.83      401.50     17.94 o
  -3  19   6      280.12      283.71     14.85 o
  -2  19   6       42.91       36.99      5.63 o
  -1  19   6       20.11       19.40      4.82 o
   0  19   6       58.24       55.71      6.47 o
   1  19   6       33.27       31.37      6.61 o
   2  19   6       22.03       26.39      5.46 o
   3  19   6       56.44       77.00      7.92 o
  -6  20   6      438.99      450.87     23.91 o
  -5  20   6      419.21      532.91     30.74 o
  -4  20   6       43.54       41.43      8.11 o
  -3  20   6       82.62       85.07      9.38 o
  -2  20   6       29.78       25.41      5.45 o
  -1  20   6      163.52      151.33      9.67 o
   0  20   6      236.48      250.55     12.22 o
   1  20   6       71.20       92.80      9.60 o
   2  20   6      764.59      795.02     24.58 o
   3  20   6      173.64      184.87     13.48 o
  -5  21   6      114.74      124.50     10.93 o
  -4  21   6      231.97      245.19     14.85 o
  -3  21   6       30.17       36.00      7.16 o
  -2  21   6        5.73        5.71      4.36 o
  -1  21   6      112.22      118.61      8.95 o
   0  21   6      455.44      480.78     25.76 o
   1  21   6      323.82      291.05     18.38 o
   2  21   6      209.12      186.34     11.32 o
  -5  22   6       33.14       36.32      9.73 o
  -4  22   6       40.99       35.10      7.52 o
  -3  22   6       13.39       11.14      6.14 o
  -2  22   6      319.46      335.02     20.30 o
  -1  22   6      139.99      136.07      9.78 o
   0  22   6        0.06        2.62      4.65 o
   1  22   6      589.36      668.94     32.54 o
   2  22   6      350.19      391.84     16.46 o
  -4  23   6        1.21        4.21      5.87 o
  -3  23   6      315.39      319.11     21.12 o
  -2  23   6       15.85       18.26      7.81 o
  -1  23   6        0.70        0.46      4.81 o
   0  23   6       45.76       68.15     10.36 o
   1  23   6       19.28       16.55      6.54 o
  -2  24   6      226.89      246.13     16.00 o
  -1  24   6      278.03      287.63     17.00 o
  -8   0   7     1399.28     1442.36     67.89 o
  -6   0   7     1220.11     1220.42     58.95 o
  -4   0   7     1421.49     1429.28     46.80 o
  -2   0   7      787.48      680.79     25.83 o
   0   0   7      531.49      558.37     25.47 o
   2   0   7      414.30      417.42     15.06 o
   4   0   7      285.40      241.91     14.84 o
   6   0   7       25.03       25.28      8.34 o
  -9   1   7      129.48      149.75     13.24 o
  -8   1   7      463.27      513.49     21.50 o
  -7   1   7       39.38       36.72      6.24 o
  -6   1   7      719.25      685.79     26.45 o
  -5   1   7      686.27      659.45     17.47 o
  -4   1   7      227.55      217.02      9.83 o
  -3   1   7     1077.38     1076.93     26.75 o
  -2   1   7     2528.56     2608.72     56.87 o
  -1   1   7     1366.79     1416.91     33.19 o
   0   1   7       80.67       79.97      5.35 o
   1   1   7      218.09      187.69      6.27 o
   2   1   7       53.42       49.85      3.74 o
   3   1   7        0.21       -1.44      2.07 o
   4   1   7       83.82       92.84      6.73 o
   5   1   7      257.37      246.07     11.36 o
   6   1   7       91.10       86.04      8.02 o
  -9   2   7       56.47       67.08      7.84 o
  -8   2   7      139.43      143.61     11.08 o
  -7   2   7      717.11      688.71     26.60 o
  -6   2   7      129.74      133.56     10.00 o
  -5   2   7       92.18      110.02      6.57 o
  -4   2   7      934.14      933.48     23.18 o
  -3   2   7      391.63      398.66     12.40 o
  -2   2   7     1261.92     1221.10     29.23 o
  -1   2   7     1724.72     1886.48     42.60 o
   0   2   7      125.99      112.02      5.20 o
   1   2   7     1433.53     1430.92     27.11 o
   2   2   7       64.91       65.36      4.13 o
   3   2   7       36.20       41.17      4.05 o
   4   2   7      246.56      229.44     10.20 o
   5   2   7       10.19        5.87      3.75 o
   6   2   7       53.63       32.48      5.91 o
  -9   3   7        9.01        9.92      4.73 o
  -8   3   7        0.57        2.67      4.00 o
  -7   3   7      117.78      126.83      9.94 o
  -6   3   7      935.17      889.08     32.37 o
  -5   3   7     1606.47     1557.18     35.53 o
  -4   3   7       41.85       37.88      4.35 o
  -3   3   7      809.33      744.85     22.49 o
  -2   3   7     1729.41     1889.93     42.59 o
  -1   3   7     1943.00     1916.46     48.35 o
   0   3   7      290.89      303.57      9.04 o
   1   3   7       64.07       63.96      3.88 o
   2   3   7      136.25      137.66      7.99 o
   3   3   7       28.08       30.98      3.85 o
   4   3   7        2.19        0.39      2.97 o
   5   3   7      219.91      205.59     11.30 o
   6   3   7       38.55       42.01      6.54 o
  -9   4   7       12.37       13.56     10.06 o
  -8   4   7      261.38      258.00     14.17 o
  -7   4   7      779.98      775.67     29.30 o
  -6   4   7       47.54       36.17      6.16 o
  -5   4   7       52.93       53.42      4.48 o
  -4   4   7     3016.11     2957.95     63.67 o
  -3   4   7      225.44      235.53      8.98 o
  -2   4   7     1617.42     1752.02     40.02 o
  -1   4   7      128.28      125.70      8.26 o
   0   4   7     1752.97     1780.12     35.80 o
   1   4   7      190.62      208.24      6.74 o
   2   4   7      161.46      179.64      8.12 o
   3   4   7       15.75       12.30      3.12 o
   4   4   7       45.05       39.28      5.03 o
   5   4   7        8.14       10.47      4.44 o
   6   4   7      393.70      398.22     24.14 o
  -9   5   7       64.17       49.69      7.19 o
  -8   5   7      127.03      139.08     10.42 o
  -7   5   7       16.06       15.59      5.59 o
  -6   5   7      968.02      930.27     33.75 o
  -5   5   7      113.17      109.34      6.06 o
  -4   5   7      281.12      263.89     10.32 o
  -3   5   7      213.51      230.18      9.46 o
  -2   5   7      507.78      540.46     15.59 o
  -1   5   7      239.58      238.23      7.49 o
   0   5   7      849.55      846.07     19.10 o
   1   5   7      112.31      127.57      5.83 o
   2   5   7      743.34      707.25     15.90 o
   3   5   7        0.90        2.10      2.53 o
   4   5   7       30.61       27.15      5.24 o
   5   5   7      163.70      154.58     10.20 o
   6   5   7      172.00      176.76     11.47 o
  -9   6   7       67.11       64.00      7.87 o
  -8   6   7       46.25       47.61      9.57 o
  -7   6   7      172.26      173.37     11.72 o
  -6   6   7       18.00       14.86      5.06 o
  -5   6   7      530.84      520.88     14.95 o
  -4   6   7      186.04      185.84      8.02 o
  -3   6   7     2146.07     2063.91     46.29 o
  -2   6   7       71.11       87.19      5.67 o
  -1   6   7        5.90       14.02      2.09 o
   0   6   7      141.91      151.98      7.83 o
   1   6   7       38.50       35.24      3.53 o
   2   6   7       51.43       50.45      3.89 o
   3   6   7        1.16        4.55      3.00 o
   4   6   7      231.54      228.88     11.89 o
   5   6   7       19.22       25.34      5.71 o
   6   6   7       17.70       16.77      5.64 o
  -9   7   7        2.79        3.97      4.85 o
  -8   7   7        5.94        6.01      4.73 o
  -7   7   7      341.65      351.67     17.34 o
  -6   7   7       66.48       57.42      7.55 o
  -5   7   7     1918.72     1866.67     42.13 o
  -4   7   7       29.42       29.53      4.80 o
  -3   7   7       42.78       47.09      4.49 o
  -2   7   7      232.69      225.06      9.16 o
  -1   7   7      818.64      822.16     18.43 o
   0   7   7      482.30      479.96     12.48 o
   1   7   7        4.17       11.20      2.63 o
   2   7   7      305.16      316.12     10.21 o
   3   7   7        0.06        2.86      3.03 o
   4   7   7      942.57      898.47     30.72 o
   5   7   7      344.73      294.67     14.32 o
   6   7   7        0.16        3.33      4.89 o
  -9   8   7        6.41       10.91      5.20 o
  -8   8   7        4.50        6.98      4.77 o
  -7   8   7        0.00        2.73      5.59 o
  -6   8   7       17.20       15.89      5.36 o
  -5   8   7      466.81      470.77     17.03 o
  -4   8   7     1066.32     1027.11     25.78 o
  -3   8   7      133.20      124.62      5.39 o
  -2   8   7     1158.75     1136.08     28.18 o
  -1   8   7      530.29      590.68     17.21 o
   0   8   7      950.45      992.20     25.40 o
   1   8   7      460.89      467.88     14.67 o
   2   8   7      346.78      370.20     11.43 o
   3   8   7       16.80       12.54      3.64 o
   4   8   7       11.40        9.01      4.29 o
   5   8   7      170.53      157.79     10.73 o
   6   8   7       77.60       70.42     20.73 o
  -9   9   7       33.59       32.40      7.01 o
  -8   9   7       37.87       39.67     14.42 o
  -7   9   7      180.83      149.21     14.26 o
  -6   9   7      123.92      110.25     13.35 o
  -5   9   7      208.70      224.57     13.91 o
  -4   9   7        0.00        4.37      2.73 o
  -3   9   7        0.05        2.67      2.65 o
  -2   9   7      763.46      773.54     26.43 o
  -1   9   7       49.74       55.51      5.16 o
   0   9   7      246.80      248.51     10.10 o
   1   9   7      197.82      197.75      9.02 o
   2   9   7      781.40      820.73     19.98 o
   3   9   7       34.63       42.37      5.31 o
   4   9   7       43.97       41.01      6.39 o
   5   9   7       74.39       79.05     10.68 o
  -9  10   7      213.72      237.67     14.79 o
  -8  10   7      141.30      149.97     11.65 o
  -7  10   7       11.68       12.61      6.83 o
  -6  10   7       75.33       80.58      8.95 o
  -5  10   7      379.02      364.20     20.81 o
  -4  10   7        8.20        7.00      2.93 o
  -3  10   7     3809.79     3747.70     80.72 o
  -2  10   7       35.10       40.60      4.69 o
  -1  10   7       15.37       12.14      3.61 o
   0  10   7      533.34      521.96     16.22 o
   1  10   7       51.91       60.90      5.59 o
   2  10   7      140.46      151.51      7.48 o
   3  10   7       27.96       34.26      5.12 o
   4  10   7       76.38       58.21      7.20 o
   5  10   7       83.80       82.91      9.22 o
  -8  11   7        4.28        0.71      5.10 o
  -7  11   7      431.63      437.15     28.13 o
  -6  11   7        3.77       -0.87      4.41 o
  -5  11   7       32.46       22.75      4.85 o
  -4  11   7      138.37      146.81      7.80 o
  -3  11   7      158.74      133.21      7.56 o
  -2  11   7       19.56       24.24      4.17 o
  -1  11   7      668.11      654.54     19.08 o
   0  11   7        0.55       -0.24      2.85 o
   1  11   7        0.11        2.60      3.18 o
   2  11   7      865.10      836.16     20.63 o
   3  11   7     1390.11     1395.81     35.17 o
   4  11   7      352.35      378.13     16.75 o
   5  11   7      100.93       90.80      9.40 o
  -8  12   7        0.22        2.86      5.36 o
  -7  12   7       16.91       15.38      5.81 o
  -6  12   7      100.26       84.82      9.62 o
  -5  12   7      336.76      352.64     15.05 o
  -4  12   7      957.37      924.05     24.52 o
  -3  12   7       46.02       58.43      5.52 o
  -2  12   7      243.95      213.02     11.13 o
  -1  12   7      314.48      288.89     11.49 o
   0  12   7      388.50      377.72     13.57 o
   1  12   7      799.45      776.30     34.77 o
   2  12   7      147.25      133.78      8.40 o
   3  12   7      354.63      370.74     14.13 o
   4  12   7      427.94      450.65     19.02 o
   5  12   7        4.21        1.32      4.88 o
  -8  13   7       22.77       18.13      6.46 o
  -7  13   7        0.34        1.70      5.84 o
  -6  13   7      808.14      803.32     32.23 o
  -5  13   7      399.64      392.74     18.43 o
  -4  13   7       30.25       24.41      5.00 o
  -3  13   7      331.24      271.32     11.08 o
  -2  13   7      497.18      462.12     15.41 o
  -1  13   7      171.24      196.05      9.68 o
   0  13   7        0.16        5.20      3.55 o
   1  13   7       52.38       32.15      5.02 o
   2  13   7      327.65      330.57     13.03 o
   3  13   7        1.83        5.56      3.88 o
   4  13   7        6.46        7.52      4.94 o
   5  13   7       82.90       96.30     13.02 o
  -8  14   7       33.72       43.90     12.94 o
  -7  14   7       39.02       38.46      8.72 o
  -6  14   7        0.54        5.04      4.89 o
  -5  14   7       94.69       89.43      8.24 o
  -4  14   7     1260.96     1230.30     31.19 o
  -3  14   7      299.47      300.71     11.92 o
  -2  14   7        4.18        5.45      3.50 o
  -1  14   7     1142.37     1091.22     28.86 o
   0  14   7     1633.57     1646.74     40.16 o
   1  14   7     2045.90     2114.82     49.58 o
   2  14   7        6.91        9.53      4.10 o
   3  14   7        0.34        5.19      4.30 o
   4  14   7       21.60       17.08      5.93 o
  -7  15   7       59.45       46.96     12.09 o
  -6  15   7       45.32       32.95      7.63 o
  -5  15   7      210.55      224.66     12.74 o
  -4  15   7      361.90      335.34     17.89 o
  -3  15   7      554.54      543.20     17.45 o
  -2  15   7        1.88        5.59      4.27 o
  -1  15   7      610.84      585.90     20.19 o
   0  15   7       35.64       40.53      5.51 o
   1  15   7       96.44       99.67      8.21 o
   2  15   7      362.08      365.96     14.33 o
   3  15   7      558.27      560.95     19.03 o
   4  15   7       88.14      104.31     10.11 o
  -7  16   7       11.32        5.66      5.89 o
  -6  16   7       12.01        2.80      5.74 o
  -5  16   7       39.00       46.44      7.08 o
  -4  16   7      197.24      178.19     11.60 o
  -3  16   7       11.17       10.31      3.84 o
  -2  16   7      277.34      256.79     11.56 o
  -1  16   7       79.18       68.67      6.66 o
   0  16   7      214.79      209.68     17.31 o
   1  16   7      639.22      642.90     20.33 o
   2  16   7        2.80        1.94      3.83 o
   3  16   7      353.42      348.16     18.25 o
   4  16   7       26.78       23.81      8.70 o
  -7  17   7      123.20       95.80     18.45 o
  -6  17   7      250.14      241.10     16.93 o
  -5  17   7      270.87      276.99     14.57 o
  -4  17   7       23.80       20.82      5.54 o
  -3  17   7       41.69       44.94      5.73 o
  -2  17   7     1196.71     1177.36     31.31 o
  -1  17   7      616.55      621.76     19.90 o
   0  17   7      351.62      352.92     14.17 o
   1  17   7      124.80      116.81     10.19 o
   2  17   7      132.47      137.34      9.42 o
   3  17   7       25.36       26.32      6.48 o
  -6  18   7       75.19       75.17     13.90 o
  -5  18   7       18.87       19.79      5.94 o
  -4  18   7      234.10      220.48     14.08 o
  -3  18   7      262.33      260.42     12.00 o
  -2  18   7      236.74      234.63     11.50 o
  -1  18   7      199.39      205.52     11.57 o
   0  18   7      362.11      374.78     14.93 o
   1  18   7       68.70       58.03      8.04 o
   2  18   7       32.54       30.32      5.81 o
   3  18   7        3.08        5.45      5.29 o
  -6  19   7      101.54      115.73     20.95 o
  -5  19   7        4.12        1.56      5.30 o
  -4  19   7       35.18       29.85      6.56 o
  -3  19   7        1.53        4.90      4.87 o
  -2  19   7      610.48      612.37     23.48 o
  -1  19   7      550.57      556.83     19.17 o
   0  19   7       50.33       56.40      6.94 o
   1  19   7      200.01      207.98     13.60 o
   2  19   7       56.71       64.42      7.67 o
   3  19   7      425.51      459.14     20.79 o
  -5  20   7        0.10        2.35      5.19 o
  -4  20   7      171.89      134.97     11.36 o
  -3  20   7      130.66      117.64     11.48 o
  -2  20   7       25.64       25.12      5.52 o
  -1  20   7        0.40        5.17      4.48 o
   0  20   7      592.95      615.70     20.83 o
   1  20   7      339.95      366.99     18.22 o
   2  20   7       83.63       80.21      8.30 o
  -5  21   7       81.95       70.49      9.47 o
  -4  21   7      176.41      172.41     13.05 o
  -3  21   7        0.97        2.47      6.60 o
  -2  21   7      580.75      602.30     20.61 o
  -1  21   7       57.84       79.85      8.71 o
   0  21   7       44.23       52.10     10.77 o
   1  21   7       91.04       93.95     11.34 o
  -4  22   7      284.45      286.32     16.86 o
  -3  22   7        0.36        2.34      5.79 o
  -2  22   7       68.14       78.66     12.45 o
  -1  22   7       65.46       63.94      7.71 o
   0  22   7        8.36       10.86      6.25 o
  -2  23   7       14.07       11.94      6.91 o
  -1  23   7      474.48      511.81     19.45 o
  -8   0   8       16.97        4.72      6.91 o
  -6   0   8     3553.73     3489.34    151.14 o
  -4   0   8       17.49       21.58      5.18 o
  -2   0   8     1897.13     1796.42     69.59 o
   0   0   8    12364.54    12010.33    345.82 o
   2   0   8      163.77      127.99      8.38 o
   4   0   8      141.48      144.75     12.20 o
  -9   1   8      166.04      184.54     12.70 o
  -8   1   8       77.02       87.66      8.92 o
  -7   1   8        2.28        0.88      4.08 o
  -6   1   8      716.75      626.66     25.85 o
  -5   1   8        0.29        1.11      2.67 o
  -4   1   8     1912.37     1820.59     41.76 o
  -3   1   8      439.99      435.47     13.80 o
  -2   1   8       59.58       59.62      5.09 o
  -1   1   8       21.11       16.39      3.57 o
   0   1   8        8.20       13.24      2.89 o
   1   1   8     1310.79     1325.75     25.97 o
   2   1   8      125.95      121.04      5.79 o
   3   1   8        0.01       -0.10      2.90 o
   4   1   8        1.15        4.35      3.36 o
   5   1   8       32.26       19.22      4.66 o
  -9   2   8        5.91        2.62      4.76 o
  -8   2   8      244.46      272.34     15.23 o
  -7   2   8     1084.66     1055.89     38.23 o
  -6   2   8      425.01      395.27     18.94 o
  -5   2   8      927.44      891.94     26.77 o
  -4   2   8      531.19      504.41     15.18 o
  -3   2   8      196.97      176.16      8.54 o
  -2   2   8      162.77      154.68      7.78 o
  -1   2   8     2077.84     2111.62     47.98 o
   0   2   8      490.49      529.56     13.90 o
   1   2   8       46.45       50.09      5.55 o
   2   2   8      696.05      691.49     15.82 o
   3   2   8      791.61      740.63     21.05 o
   4   2   8        7.24        5.00      3.53 o
   5   2   8        0.03       -0.40      3.58 o
  -9   3   8      131.36      156.83     11.79 o
  -8   3   8      494.06      516.17     22.66 o
  -7   3   8        8.53        3.84      4.49 o
  -6   3   8        4.09        5.21     11.00 o
  -5   3   8       10.84       12.43      3.23 o
  -4   3   8       40.31       34.63      6.45 o
  -3   3   8       56.44       42.33      5.26 o
  -2   3   8     4394.60     4414.63     93.75 o
  -1   3   8       10.07        5.46      3.28 o
   0   3   8     2424.55     2422.47     47.95 o
   1   3   8     1548.82     1553.53     29.74 o
   2   3   8     1912.07     1893.39     35.65 o
   3   3   8       41.07       35.17      5.41 o
   4   3   8       50.58       60.08     10.89 o
   5   3   8       83.84       89.52      8.54 o
  -9   4   8       16.09       15.30      6.86 o
  -8   4   8       11.88        9.08      6.91 o
  -7   4   8      210.41      225.38     14.06 o
  -6   4   8      644.02      630.13     26.63 o
  -5   4   8       58.86       49.50      4.77 o
  -4   4   8      271.29      275.49     10.44 o
  -3   4   8        0.21       -0.17      2.33 o
  -2   4   8      105.24      107.61      8.61 o
  -1   4   8     1364.78     1370.64     33.26 o
   0   4   8      319.49      338.84     10.32 o
   1   4   8       10.38       16.17      2.77 o
   2   4   8     1556.31     1492.38     29.33 o
   3   4   8        6.38       12.25      3.64 o
   4   4   8      231.44      214.48     10.54 o
   5   4   8        0.00        4.38      4.31 o
  -9   5   8       64.60       75.81      8.89 o
  -8   5   8       20.42       13.39      9.32 o
  -7   5   8       32.56       41.21      7.02 o
  -6   5   8      251.67      254.84     14.82 o
  -5   5   8      987.93      969.84     28.71 o
  -4   5   8      323.94      330.51     11.71 o
  -3   5   8       18.10       15.81      3.42 o
  -2   5   8        1.08        6.31      3.36 o
  -1   5   8      279.96      307.34      9.33 o
   0   5   8     2948.95     3086.43     59.89 o
   1   5   8      531.40      524.81     12.80 o
   2   5   8      210.00      211.84      7.65 o
   3   5   8       40.07       34.30      4.89 o
   4   5   8      703.89      643.42     22.79 o
   5   5   8       66.74       54.77      7.42 o
  -9   6   8       44.71       45.61      7.98 o
  -8   6   8        4.61        6.55      4.82 o
  -7   6   8      641.14      656.25     27.07 o
  -6   6   8      151.52      154.94     11.95 o
  -5   6   8       10.09        7.40      3.14 o
  -4   6   8      250.47      253.22     10.11 o
  -3   6   8       49.10       51.60      4.98 o
  -2   6   8      309.05      310.42     16.42 o
  -1   6   8      724.28      735.95     17.50 o
   0   6   8        0.16        2.37      2.25 o
   1   6   8        0.09        2.43      2.12 o
   2   6   8       50.54       57.68      6.86 o
   3   6   8      518.40      522.10     19.46 o
   4   6   8      135.18      152.62     10.52 o
   5   6   8       16.01       11.59      5.24 o
  -9   7   8       55.85       54.21     11.43 o
  -8   7   8       75.35       79.28     12.34 o
  -7   7   8        5.87        4.33      4.72 o
  -6   7   8      219.12      214.33     13.94 o
  -5   7   8     1102.49     1155.22     28.75 o
  -4   7   8      254.54      229.20      9.63 o
  -3   7   8     1367.37     1320.14     32.34 o
  -2   7   8       56.39       51.02      5.41 o
  -1   7   8        4.46        3.07      2.04 o
   0   7   8       99.02       97.38      5.33 o
   1   7   8      702.46      677.34     17.05 o
   2   7   8       82.70       87.58      6.47 o
   3   7   8       46.19       34.84      5.84 o
   4   7   8      341.20      304.82     14.62 o
   5   7   8        0.04       -1.62      4.33 o
  -9   8   8        0.17        2.42      5.30 o
  -8   8   8      233.97      223.96     22.24 o
  -7   8   8       22.41       29.25      6.81 o
  -6   8   8       32.72       34.04      7.08 o
  -5   8   8      166.16      172.67     10.23 o
  -4   8   8     1129.89     1147.53     28.90 o
  -3   8   8      167.71      148.67      8.01 o
  -2   8   8      635.46      662.96     19.28 o
  -1   8   8       96.14       85.53      6.87 o
   0   8   8      280.54      295.71     11.57 o
   1   8   8        3.78        6.71      3.42 o
   2   8   8     1297.93     1201.62     30.76 o
   3   8   8       52.68       62.99      7.24 o
   4   8   8       63.19       71.96      8.28 o
   5   8   8        3.99        6.15      4.93 o
  -8   9   8      157.90      153.45     13.05 o
  -7   9   8       33.38       29.66      6.97 o
  -6   9   8      273.66      271.64     17.74 o
  -5   9   8      652.03      655.29     22.35 o
  -4   9   8      587.70      624.26     18.47 o
  -3   9   8       15.55       19.04      3.93 o
  -2   9   8      243.80      208.73      9.74 o
  -1   9   8      535.04      570.28     17.56 o
   0   9   8      499.31      486.39     15.84 o
   1   9   8      509.39      536.77     17.72 o
   2   9   8      409.39      364.86     13.52 o
   3   9   8        5.14        3.63      4.16 o
   4   9   8       70.18       69.76      8.17 o
   5   9   8       55.98       56.01      7.94 o
  -8  10   8       37.34       38.12      7.64 o
  -7  10   8      340.99      370.53     19.37 o
  -6  10   8      630.91      641.69     33.97 o
  -5  10   8     1030.29      951.95     29.72 o
  -4  10   8       83.05       78.14      6.29 o
  -3  10   8      243.95      216.84     11.43 o
  -2  10   8       27.29       18.11      4.04 o
  -1  10   8      533.08      520.47     16.76 o
   0  10   8      937.14      888.57     24.47 o
   1  10   8       56.26       60.83      6.04 o
   2  10   8        9.70       10.74      3.93 o
   3  10   8      286.22      280.83     18.14 o
   4  10   8      386.29      365.32     16.88 o
  -8  11   8        9.36        8.07      5.88 o
  -7  11   8      292.91      241.67     22.10 o
  -6  11   8     1254.26     1242.69     45.39 o
  -5  11   8      347.19      353.97     23.23 o
  -4  11   8      118.76      118.93      8.84 o
  -3  11   8      536.62      492.58     16.12 o
  -2  11   8       78.94       80.38      7.84 o
  -1  11   8      173.75      175.53      9.34 o
   0  11   8        8.60        7.57      3.76 o
   1  11   8      144.97      150.54     10.28 o
   2  11   8        0.95        1.25      3.38 o
   3  11   8       16.76       11.03      6.97 o
   4  11   8       79.51       95.32     12.95 o
  -8  12   8      231.22      206.56     14.89 o
  -7  12   8       52.42       54.18      8.92 o
  -6  12   8      233.38      233.27     15.78 o
  -5  12   8      407.98      357.71     15.82 o
  -4  12   8      326.71      350.14     13.06 o
  -3  12   8      500.09      439.47     26.64 o
  -2  12   8      294.34      290.85     11.95 o
  -1  12   8        8.99       14.17      4.15 o
   0  12   8       94.98       80.55      7.70 o
   1  12   8      299.03      288.16     12.23 o
   2  12   8      120.48      107.13      7.94 o
   3  12   8       34.20       38.61      6.75 o
   4  12   8       20.79       13.77      5.87 o
  -8  13   8      304.17      299.23     18.25 o
  -7  13   8       72.34       79.42     11.46 o
  -6  13   8        2.09        6.88      5.83 o
  -5  13   8        6.33        5.12      4.33 o
  -4  13   8      234.20      247.21     11.02 o
  -3  13   8       93.05       73.82      6.44 o
  -2  13   8     1164.30     1110.92     29.49 o
  -1  13   8       13.13        7.65      3.76 o
   0  13   8      522.37      596.22     22.80 o
   1  13   8      201.23      211.06     13.00 o
   2  13   8      623.78      664.84     22.80 o
   3  13   8       38.02       27.21      6.15 o
   4  13   8      255.26      255.98     15.00 o
  -7  14   8        1.73       -1.41      5.50 o
  -6  14   8       17.79        9.67      6.26 o
  -5  14   8       46.13       41.70      6.96 o
  -4  14   8      146.85      143.96     18.26 o
  -3  14   8       14.47        8.77      3.82 o
  -2  14   8      414.17      431.66     15.58 o
  -1  14   8      604.80      564.28     21.78 o
   0  14   8       13.48       20.13      4.69 o
   1  14   8       21.02       18.27      4.88 o
   2  14   8      529.01      518.60     20.90 o
   3  14   8      169.28      174.63     12.41 o
   4  14   8      429.11      438.74     20.06 o
  -7  15   8       78.13       81.58     10.89 o
  -6  15   8        0.61        4.35      5.72 o
  -5  15   8      199.71      174.53     11.73 o
  -4  15   8        0.10        2.08      4.39 o
  -3  15   8      460.46      425.46     15.34 o
  -2  15   8        1.50        1.25      3.48 o
  -1  15   8      644.80      662.13     20.83 o
   0  15   8      362.42      371.93     14.61 o
   1  15   8      894.96      887.57     30.08 o
   2  15   8       75.03       84.88      8.04 o
   3  15   8      289.00      275.62     18.47 o
  -7  16   8       25.34       29.71      8.29 o
  -6  16   8       96.49      115.41     12.51 o
  -5  16   8        4.87        4.61      5.01 o
  -4  16   8        0.44       -1.96      4.27 o
  -3  16   8       58.20       49.98      8.75 o
  -2  16   8       87.92       95.58     11.96 o
  -1  16   8      454.99      495.52     25.10 o
   0  16   8      103.45      120.97      8.74 o
   1  16   8      253.10      254.20     14.70 o
   2  16   8      175.87      169.71     10.65 o
   3  16   8       26.12       21.69      6.88 o
  -6  17   8      109.59      125.32     13.34 o
  -5  17   8      111.90      111.93     10.19 o
  -4  17   8      329.19      318.40     16.22 o
  -3  17   8       40.38       45.00      6.81 o
  -2  17   8       11.35        4.54      4.04 o
  -1  17   8        2.03        3.44      4.03 o
   0  17   8      405.95      371.26     15.21 o
   1  17   8       38.20       37.82     10.13 o
   2  17   8      528.59      576.76     25.33 o
   3  17   8        3.82        0.16      8.45 o
  -6  18   8      121.28      130.25     13.53 o
  -5  18   8      259.97      281.81     15.84 o
  -4  18   8       12.42       14.12      5.70 o
  -3  18   8     1002.29     1004.27     28.58 o
  -2  18   8      487.19      495.64     17.93 o
  -1  18   8      449.41      487.40     17.88 o
   0  18   8       19.45       24.15      6.44 o
   1  18   8       77.19       90.66     10.09 o
   2  18   8        9.60       18.63      5.53 o
  -5  19   8       31.05       38.79      7.68 o
  -4  19   8      281.84      274.33     15.91 o
  -3  19   8      341.27      359.49     18.08 o
  -2  19   8       76.32       63.74      7.46 o
  -1  19   8      119.31      107.26     14.71 o
   0  19   8      242.33      259.87     25.63 o
   1  19   8      283.54      305.67     16.90 o
   2  19   8      235.15      284.57     28.19 o
  -5  20   8      642.03      686.65     27.56 o
  -4  20   8      148.25      149.28     12.41 o
  -3  20   8      355.16      401.38     40.46 o
  -2  20   8      322.41      312.22     14.48 o
  -1  20   8       83.14       84.28      8.45 o
   0  20   8      258.74      310.86     17.20 o
   1  20   8        2.57       -3.67      5.43 o
  -4  21   8       75.60       59.39     11.01 o
  -3  21   8      169.56      152.37     16.24 o
  -2  21   8       76.66       92.44      8.95 o
  -1  21   8       82.28       72.20      8.36 o
   0  21   8       52.09       40.49      8.38 o
  -8   0   9      173.72      183.50     19.19 o
  -6   0   9      596.30      644.92     38.72 o
  -4   0   9     1390.78     1398.59     48.46 o
  -2   0   9        9.19       11.03      5.16 o
   0   0   9     4923.49     5024.50    122.21 o
   2   0   9        0.24        3.81      3.56 o
   4   0   9       64.42       76.36     10.21 o
  -9   1   9        6.44        2.22      5.26 o
  -8   1   9        7.15        4.39      5.10 o
  -7   1   9       11.75       10.64      5.30 o
  -6   1   9      142.51      120.60     13.08 o
  -5   1   9      112.80      115.19      7.17 o
  -4   1   9      451.16      401.63     13.75 o
  -3   1   9      977.20     1016.51     31.69 o
  -2   1   9     1325.44     1339.95     33.20 o
  -1   1   9       66.19       69.74      7.75 o
   0   1   9       63.18       69.21      4.43 o
   1   1   9     2054.78     2007.17     37.73 o
   2   1   9        6.07        7.15      2.79 o
   3   1   9      352.51      334.82     13.05 o
   4   1   9      239.91      222.33     11.26 o
   5   1   9       12.09       13.21      5.14 o
  -9   2   9       50.04       55.86      8.64 o
  -8   2   9      113.13      116.71     10.88 o
  -7   2   9      189.70      156.77     18.45 o
  -6   2   9        6.27        9.29     10.42 o
  -5   2   9      198.78      210.31      9.51 o
  -4   2   9        0.28       -2.64      2.64 o
  -3   2   9        1.55       -0.29      2.82 o
  -2   2   9     3021.12     3090.59     68.37 o
  -1   2   9     3435.34     3422.42     75.03 o
   0   2   9        0.11        1.13      2.42 o
   1   2   9      455.90      443.41     11.85 o
   2   2   9      473.03      454.12     12.33 o
   3   2   9       80.70       70.62      6.49 o
   4   2   9       46.62       50.87      6.11 o
   5   2   9      292.61      253.46     20.34 o
  -9   3   9       31.43       30.21      7.18 o
  -8   3   9      128.79      158.77     12.44 o
  -7   3   9      362.85      354.60     18.74 o
  -6   3   9      555.18      541.43     24.47 o
  -5   3   9      809.07      712.14     20.21 o
  -4   3   9     1308.65     1290.47     36.98 o
  -3   3   9     2284.76     2318.31     52.87 o
  -2   3   9       27.79       28.67      4.61 o
  -1   3   9     1900.06     1868.21     44.04 o
   0   3   9        0.95        0.71      3.37 o
   1   3   9      862.02      862.87     18.91 o
   2   3   9      471.02      460.27     12.42 o
   3   3   9       37.86       35.97      5.19 o
   4   3   9      141.57      130.01      9.46 o
  -9   4   9       60.53       76.96     23.86 o
  -8   4   9       78.26       81.23      9.46 o
  -7   4   9        3.54        2.86      4.68 o
  -6   4   9        7.05        1.88      7.84 o
  -5   4   9      181.78      154.84      8.31 o
  -4   4   9      523.98      523.56     16.50 o
  -3   4   9       11.55        5.01      3.25 o
  -2   4   9     1477.18     1435.38     35.36 o
  -1   4   9      334.50      359.92     10.98 o
   0   4   9       21.20       20.46      7.96 o
   1   4   9       93.19       99.58      5.44 o
   2   4   9      410.78      395.67     12.44 o
   3   4   9      482.43      448.21     15.56 o
   4   4   9        0.72        3.06      3.93 o
  -9   5   9       85.01       76.42      9.51 o
  -8   5   9      125.91      134.18     17.63 o
  -7   5   9       53.31       51.81     21.85 o
  -6   5   9      721.81      703.07     29.42 o
  -5   5   9      131.71      130.15     15.85 o
  -4   5   9     1149.51     1085.12     28.10 o
  -3   5   9      236.79      287.47     11.53 o
  -2   5   9       65.14       55.56      5.74 o
  -1   5   9     1151.86     1172.19     26.09 o
   0   5   9     1584.46     1617.68     34.33 o
   1   5   9      396.26      389.39     14.04 o
   2   5   9       44.53       49.64      5.03 o
   3   5   9        0.25       -1.80      3.06 o
   4   5   9       34.99       31.57      6.44 o
  -9   6   9       26.77       30.67      7.49 o
  -8   6   9      124.12      125.20     11.78 o
  -7   6   9       13.66        8.51      5.07 o
  -6   6   9       17.10       14.14      6.03 o
  -5   6   9     1364.48     1425.02     34.84 o
  -4   6   9      106.46      103.74      7.28 o
  -3   6   9     4815.00     4553.33    114.95 o
  -2   6   9     1289.70     1233.71     31.43 o
  -1   6   9       79.50       52.92      4.21 o
   0   6   9      269.47      296.43     10.01 o
   1   6   9      555.10      532.99     13.57 o
   2   6   9       68.63       72.22      8.28 o
   3   6   9      396.24      346.70     25.95 o
   4   6   9       52.15       36.05      6.76 o
  -8   7   9        6.62        3.97      7.13 o
  -7   7   9      387.66      375.60     19.93 o
  -6   7   9      545.45      525.86     42.50 o
  -5   7   9      375.99      371.88     15.91 o
  -4   7   9      553.05      556.58     26.63 o
  -3   7   9        1.48       -0.14      3.07 o
  -2   7   9      111.86      110.75      5.40 o
  -1   7   9      529.53      521.68     14.06 o
   0   7   9        3.55        4.68      3.75 o
   1   7   9       57.38       68.73      6.64 o
   2   7   9      208.90      201.54     10.55 o
   3   7   9      114.71      114.49     10.65 o
   4   7   9       34.16       32.33      6.57 o
  -8   8   9       95.60       80.76     10.04 o
  -7   8   9       19.29       18.37      6.75 o
  -6   8   9      175.38      157.38     12.96 o
  -5   8   9       25.25       24.19      5.55 o
  -4   8   9     1281.25     1170.83     30.19 o
  -3   8   9      567.32      509.76     16.69 o
  -2   8   9       81.61       68.49      6.28 o
  -1   8   9       56.57       56.44      6.03 o
   0   8   9      289.61      288.69     11.99 o
   1   8   9       63.50       67.20      5.69 o
   2   8   9      395.93      401.33     14.81 o
   3   8   9      238.21      232.87     15.38 o
   4   8   9        0.27        7.06      5.06 o
  -8   9   9      159.38      181.33     14.12 o
  -7   9   9       14.86       11.25      5.96 o
  -6   9   9       67.15       67.70      9.27 o
  -5   9   9      663.21      720.73     24.83 o
  -4   9   9       23.77       25.33      5.11 o
  -3   9   9       69.14       71.93     13.56 o
  -2   9   9     1562.66     1514.41     37.55 o
  -1   9   9      617.56      590.72     22.02 o
   0   9   9       67.73       81.13      7.20 o
   1   9   9       70.61       58.92      5.62 o
   2   9   9      199.64      174.76      9.87 o
   3   9   9       70.66       74.08      8.42 o
   4   9   9      657.35      650.50     39.38 o
  -8  10   9        8.38       -0.53      7.84 o
  -7  10   9       38.30       31.52      7.92 o
  -6  10   9      349.78      370.35     20.27 o
  -5  10   9       18.34       15.74      5.24 o
  -4  10   9       27.26       33.69      8.64 o
  -3  10   9      678.45      656.70     20.11 o
  -2  10   9       72.82       62.18      6.41 o
  -1  10   9      153.98      159.94      9.24 o
   0  10   9      848.56      776.09     22.91 o
   1  10   9        8.72       14.15      4.33 o
   2  10   9       64.71       45.26      6.02 o
   3  10   9        6.77        7.06      5.16 o
   4  10   9        2.96        2.49      6.01 o
  -8  11   9       16.31       18.72      7.46 o
  -7  11   9      128.26      138.04     26.19 o
  -6  11   9        6.55        4.18      8.50 o
  -5  11   9       66.55       47.88      7.01 o
  -4  11   9        3.11        7.76      3.77 o
  -3  11   9      165.92      127.63      8.25 o
  -2  11   9       59.23       57.94      8.78 o
  -1  11   9      361.89      353.15     13.86 o
   0  11   9       19.99       28.56      5.19 o
   1  11   9      511.29      469.75     16.67 o
   2  11   9      306.95      305.24     13.31 o
   3  11   9      429.64      380.06     23.09 o
  -7  12   9      194.11      182.13     17.41 o
  -6  12   9       78.81       67.61      9.91 o
  -5  12   9      409.49      446.93     18.81 o
  -4  12   9     1725.98     1605.05     39.73 o
  -3  12   9       26.85       15.95      4.31 o
  -2  12   9       31.10       21.47      4.68 o
  -1  12   9       73.67       64.70      6.74 o
   0  12   9      412.53      400.55     15.22 o
   1  12   9      101.29      103.83      9.54 o
   2  12   9      247.05      236.04     12.05 o
   3  12   9       24.78       13.63      5.62 o
  -7  13   9      243.49      223.10     16.72 o
  -6  13   9      230.47      262.72     17.90 o
  -5  13   9       21.93       24.98      6.09 o
  -4  13   9      247.50      219.55     10.92 o
  -3  13   9      229.58      237.59     11.52 o
  -2  13   9      181.45      155.80      9.54 o
  -1  13   9      391.50      342.17     14.02 o
   0  13   9      111.77      105.40      9.32 o
   1  13   9        0.75       -0.15      4.38 o
   2  13   9      437.47      436.32     16.61 o
   3  13   9       40.53       34.00      7.39 o
  -7  14   9       25.54       16.92     24.21 o
  -6  14   9       52.20       35.78      8.77 o
  -5  14   9       79.38       91.80     15.33 o
  -4  14   9       10.82        8.81      7.63 o
  -3  14   9        9.26       13.21      4.63 o
  -2  14   9      141.26      171.44     10.19 o
  -1  14   9       17.04       17.13      7.67 o
   0  14   9        2.95        2.64      4.85 o
   1  14   9      347.58      345.83     16.87 o
   2  14   9       74.43       98.19      8.62 o
   3  14   9       19.44       22.83      6.94 o
  -7  15   9       94.01      116.84     13.09 o
  -6  15   9      226.05      215.72     16.73 o
  -5  15   9      182.32      182.25     23.63 o
  -4  15   9        6.58        3.65      4.92 o
  -3  15   9      353.06      350.21     14.47 o
  -2  15   9      694.02      674.02     23.69 o
  -1  15   9      339.02      313.01     13.93 o
   0  15   9      162.39      163.19     10.31 o
   1  15   9       34.50       30.65      9.36 o
   2  15   9        6.96        6.24      4.66 o
  -6  16   9        2.46       -2.85      6.11 o
  -5  16   9       82.04       84.00     14.15 o
  -4  16   9     1002.60     1057.50     43.28 o
  -3  16   9       77.82       67.91      7.22 o
  -2  16   9      124.30      147.93      9.81 o
  -1  16   9      104.28       88.98      9.25 o
   0  16   9      170.99      154.39     11.12 o
   1  16   9      672.44      684.99     26.18 o
   2  16   9        2.96        4.17      4.45 o
  -6  17   9      278.11      301.48     20.25 o
  -5  17   9       10.65       13.96      6.77 o
  -4  17   9        7.22        6.52      5.66 o
  -3  17   9      118.29       99.20      8.49 o
  -2  17   9      328.05      351.41     15.06 o
  -1  17   9       19.65       32.50      6.30 o
   0  17   9        6.11       14.19      6.12 o
   1  17   9       60.77       72.59      9.43 o
  -5  18   9        4.93        2.42      5.76 o
  -4  18   9       89.48       94.93     14.79 o
  -3  18   9        4.58        8.90      6.00 o
  -2  18   9      201.06      210.12     12.19 o
  -1  18   9      152.78      144.92     10.45 o
   0  18   9       83.05       97.25     10.62 o
   1  18   9      155.61      155.09     12.81 o
  -4  19   9      123.69      129.77     12.15 o
  -3  19   9       67.74       59.86     10.45 o
  -2  19   9       35.03       44.14      6.99 o
  -1  19   9      554.95      541.72     19.99 o
   0  19   9       59.72       67.49     13.89 o
  -3  20   9       87.45      105.34     11.44 o
  -2  20   9      302.03      307.12     15.10 o
  -1  20   9        8.74       10.13      5.64 o
  -8   0  10     1144.11     1181.59     62.63 o
  -6   0  10       24.24       11.24      8.50 o
  -4   0  10        0.02        8.29      5.00 o
  -2   0  10      910.42      933.71     36.79 o
   0   0  10      254.36      250.74     12.10 o
   2   0  10      251.29      281.38     16.86 o
   4   0  10      197.95      209.06     23.55 o
  -8   1  10        0.03        4.02      5.46 o
  -7   1  10       70.51       57.49      8.99 o
  -6   1  10      119.13      111.71     11.43 o
  -5   1  10        9.19        3.50      3.29 o
  -4   1  10      587.75      556.56     17.76 o
  -3   1  10      546.58      510.06     16.94 o
  -2   1  10      274.47      289.26     12.20 o
  -1   1  10      101.18       89.60      7.40 o
   0   1  10      104.77      102.45      5.55 o
   1   1  10      242.65      241.47      8.69 o
   2   1  10      279.29      246.11     11.90 o
   3   1  10       76.93       69.87      7.02 o
   4   1  10      134.37      142.66      9.73 o
  -8   2  10      142.76      162.96     13.73 o
  -7   2  10      299.47      279.65     33.62 o
  -6   2  10      211.54      217.03     15.47 o
  -5   2  10        3.98        3.21      3.33 o
  -4   2  10      369.81      390.71     14.20 o
  -3   2  10      250.90      217.09     10.52 o
  -2   2  10      951.19      953.16     26.33 o
  -1   2  10     3470.45     3507.15     68.60 o
   0   2  10       87.81       93.39      6.48 o
   1   2  10        5.69       11.09      3.04 o
   2   2  10        9.64        9.92      3.93 o
   3   2  10      104.73       94.95      8.31 o
   4   2  10       61.05       57.87      7.09 o
  -8   3  10      154.66      143.30     12.91 o
  -7   3  10        3.42        2.02      5.79 o
  -6   3  10      204.78      217.07     15.51 o
  -5   3  10        3.19        4.10      3.45 o
  -4   3  10       95.27       74.23      6.48 o
  -3   3  10       61.97       42.52      5.52 o
  -2   3  10       30.68       26.19      4.93 o
  -1   3  10     1267.70     1283.89     28.80 o
   0   3  10     1300.04     1347.09     27.27 o
   1   3  10     1223.54     1264.83     26.21 o
   2   3  10       22.52       22.16      4.46 o
   3   3  10        5.30       10.27      4.47 o
   4   3  10       19.97       20.73      5.40 o
  -8   4  10      127.74      175.10     14.17 o
  -7   4  10        1.64        1.80      5.44 o
  -6   4  10      179.90      186.27     14.42 o
  -5   4  10      177.73      154.28      8.85 o
  -4   4  10      113.02      119.47      7.91 o
  -3   4  10       86.96       75.80      6.85 o
  -2   4  10     1160.07     1230.38     32.14 o
  -1   4  10     1089.22     1064.51     24.82 o
   0   4  10      110.41      116.86      9.36 o
   1   4  10      621.04      637.73     15.75 o
   2   4  10        1.59        1.83      3.34 o
   3   4  10       86.76       72.33      8.66 o
   4   4  10      424.70      400.88     34.99 o
  -8   5  10       58.71       48.18      9.03 o
  -7   5  10      107.32      119.07     12.08 o
  -6   5  10       65.59       70.14     19.72 o
  -5   5  10        1.90       -2.90      3.04 o
  -4   5  10      136.92      135.26      8.52 o
  -3   5  10       24.21       30.02      5.02 o
  -2   5  10       43.62       54.24      6.19 o
  -1   5  10       27.70       35.09      3.98 o
   0   5  10      270.18      249.67      9.63 o
   1   5  10      304.71      320.02     10.22 o
   2   5  10        2.33        2.93      3.49 o
   3   5  10      204.48      186.94     10.49 o
  -8   6  10      281.09      289.39     18.34 o
  -7   6  10      272.15      291.96     18.22 o
  -6   6  10       12.93        8.87      5.86 o
  -5   6  10       71.43       56.90      7.23 o
  -4   6  10       56.92       59.09      6.51 o
  -3   6  10      238.60      204.22     16.44 o
  -2   6  10       17.53       17.61      4.41 o
  -1   6  10      538.02      551.91     15.27 o
   0   6  10       40.78       42.65      4.68 o
   1   6  10      106.76      105.44      6.04 o
   2   6  10      466.12      419.09     17.89 o
   3   6  10     1031.42      980.48     32.29 o
  -8   7  10        1.74        7.32      6.36 o
  -7   7  10       80.98       87.40     10.99 o
  -6   7  10        3.47        6.29      5.70 o
  -5   7  10      231.10      224.42     12.98 o
  -4   7  10      109.94      118.90      9.11 o
  -3   7  10      913.99      976.99     31.24 o
  -2   7  10       99.61       94.10      8.36 o
  -1   7  10       70.76       64.74      6.71 o
   0   7  10      705.58      682.27     21.19 o
   1   7  10       18.89       21.41      4.14 o
   2   7  10       87.98       77.48      8.29 o
   3   7  10       79.29       96.71     10.97 o
  -8   8  10       37.08       32.23      8.05 o
  -7   8  10      489.37      520.23     25.76 o
  -6   8  10       10.83       16.26      9.60 o
  -5   8  10      196.40      142.69     10.62 o
  -4   8  10      149.30      117.54      8.10 o
  -3   8  10      100.72      106.35      7.96 o
  -2   8  10       16.29       13.85      4.94 o
  -1   8  10      602.20      612.51     19.75 o
   0   8  10       77.18       81.80      7.44 o
   1   8  10       70.14       57.50     10.60 o
   2   8  10       27.33       29.55      6.11 o
   3   8  10        0.22        7.59      5.33 o
  -8   9  10       12.34       12.80      7.06 o
  -7   9  10      110.12       95.19     25.25 o
  -6   9  10      272.41      273.53     18.15 o
  -5   9  10      341.04      359.61     18.34 o
  -4   9  10       60.04       63.37      6.53 o
  -3   9  10       19.52       35.90      5.53 o
  -2   9  10      688.18      608.35     22.74 o
  -1   9  10       13.47       14.95      4.57 o
   0   9  10      733.72      742.20     22.76 o
   1   9  10      100.65      114.86      8.41 o
   2   9  10      122.70      116.29     10.44 o
   3   9  10       86.21       74.69      9.03 o
  -7  10  10      667.83      718.20     32.09 o
  -6  10  10      268.55      287.22     18.76 o
  -5  10  10      270.73      263.92     14.50 o
  -4  10  10        2.96        8.21      3.96 o
  -3  10  10       24.55       27.12      5.16 o
  -2  10  10      216.82      194.67     13.88 o
  -1  10  10        0.80        2.47      3.86 o
   0  10  10      264.66      221.94     11.59 o
   1  10  10        9.34       16.75      5.04 o
   2  10  10      115.93      112.16     15.88 o
   3  10  10      139.99      133.85     11.38 o
  -7  11  10      302.98      407.86     22.74 o
  -6  11  10       20.44       29.50      8.66 o
  -5  11  10      264.40      269.00     14.98 o
  -4  11  10       86.44       87.40      7.56 o
  -3  11  10      835.88      824.97     24.85 o
  -2  11  10      214.78      192.90     17.71 o
  -1  11  10        0.44        0.42      3.62 o
   0  11  10      133.13      129.09     13.61 o
   1  11  10      528.98      536.88     18.71 o
   2  11  10        2.91        7.67      5.01 o
  -7  12  10      230.77      236.46     17.82 o
  -6  12  10       39.67       32.85     14.26 o
  -5  12  10        4.16       11.38      6.47 o
  -4  12  10       29.95       30.84      5.53 o
  -3  12  10        0.04        0.53      3.90 o
  -2  12  10      578.76      543.50     18.83 o
  -1  12  10       71.86       75.95      7.59 o
   0  12  10      136.85      126.19      9.65 o
   1  12  10        0.17       -0.55      3.84 o
   2  12  10       86.63       97.86     10.08 o
  -7  13  10        0.17       -2.15      6.27 o
  -6  13  10      148.42      140.11     17.06 o
  -5  13  10      133.03      127.90     10.85 o
  -4  13  10       26.24       18.75      5.81 o
  -3  13  10        0.01        0.59      3.93 o
  -2  13  10      218.22      206.73     11.58 o
  -1  13  10        5.37       12.61      4.95 o
   0  13  10      993.36      954.25     28.07 o
   1  13  10       57.94       55.34      7.20 o
   2  13  10      342.91      348.83     17.66 o
  -6  14  10        9.25       13.88      7.64 o
  -5  14  10      215.92      214.69     20.28 o
  -4  14  10        0.86        8.45      5.53 o
  -3  14  10      647.95      596.37     23.34 o
  -2  14  10       86.84       76.92      7.82 o
  -1  14  10      438.32      434.56     22.16 o
   0  14  10       22.01       19.85      5.78 o
   1  14  10        9.38        9.38      4.85 o
  -6  15  10        0.05        3.81      6.92 o
  -5  15  10       32.50       38.07      7.93 o
  -4  15  10       21.40       16.29      6.48 o
  -3  15  10       33.31       27.82      7.66 o
  -2  15  10        0.18        4.99      4.46 o
  -1  15  10      420.44      438.22     19.40 o
   0  15  10      179.99      201.42     14.04 o
   1  15  10      142.07      144.02     10.48 o
  -5  16  10       75.52       97.58     10.74 o
  -4  16  10       79.29       85.09     10.13 o
  -3  16  10        7.32        0.34      4.45 o
  -2  16  10      162.03      181.96     11.53 o
  -1  16  10      122.94      121.98      9.74 o
   0  16  10      271.92      273.22     16.48 o
  -5  17  10       30.43       28.03      7.77 o
  -4  17  10       24.95       20.74      6.89 o
  -3  17  10      340.34      374.96     19.28 o
  -2  17  10      597.29      644.81     22.28 o
  -1  17  10       37.88       19.33      6.02 o
   0  17  10      399.70      442.06     21.10 o
  -4  18  10       17.97        9.35      8.16 o
  -3  18  10       16.66       19.29     10.97 o
  -2  18  10        4.17        7.54      5.36 o
  -1  18  10        8.11       19.09      6.20 o
  -8   0  11      147.80      165.84     21.17 o
  -6   0  11      731.11      776.10     47.66 o
  -4   0  11       45.39       30.38      7.27 o
  -2   0  11      489.47      458.24     23.58 o
   0   0  11      975.55      947.96     29.97 o
   2   0  11      245.26      232.27     16.08 o
  -8   1  11      369.25      394.99     22.35 o
  -7   1  11      218.83      218.89     16.76 o
  -6   1  11      172.52      137.15     13.23 o
  -5   1  11        0.09       -0.34      3.45 o
  -4   1  11      250.64      278.85     12.45 o
  -3   1  11       21.51       27.75      5.37 o
  -2   1  11       27.43       20.14      4.80 o
  -1   1  11       52.68       38.19      4.66 o
   0   1  11        1.38        6.49      2.96 o
   1   1  11      318.59      304.71     10.38 o
   2   1  11       49.28       62.78     10.45 o
   3   1  11      143.55      154.77     10.12 o
  -8   2  11      163.86      165.34     26.10 o
  -7   2  11       62.46       68.66     10.27 o
  -6   2  11       82.77       68.83     10.27 o
  -5   2  11        4.48        6.24      4.73 o
  -4   2  11        5.67        5.54      3.93 o
  -3   2  11       21.39       21.35      4.89 o
  -2   2  11       56.04       53.52      6.44 o
  -1   2  11       17.99       30.33      4.30 o
   0   2  11       10.82       13.78      3.23 o
   1   2  11      344.37      335.38     10.97 o
   2   2  11      180.87      168.39      9.79 o
   3   2  11      201.02      191.34     14.02 o
  -8   3  11      177.44      195.17     15.84 o
  -7   3  11       34.07       16.52      7.31 o
  -6   3  11       52.28       39.25      8.49 o
  -5   3  11      147.48      148.45     13.46 o
  -4   3  11       19.60       25.37      5.31 o
  -3   3  11      182.44      173.99     11.32 o
  -2   3  11      129.42      137.64     10.69 o
  -1   3  11       42.19       39.32      4.58 o
   0   3  11      761.90      737.45     19.57 o
   1   3  11      464.35      438.82     18.60 o
   2   3  11      452.46      415.89     15.58 o
   3   3  11      610.65      583.37     45.93 o
  -8   4  11        4.76       12.69      7.01 o
  -7   4  11       92.37       81.46     28.87 o
  -6   4  11      126.50      163.83     27.09 o
  -5   4  11      187.74      167.38     11.64 o
  -4   4  11       52.06       60.86      8.09 o
  -3   4  11       20.30       15.53      4.72 o
  -2   4  11       58.55       78.26      8.61 o
  -1   4  11       85.67       93.60      6.31 o
   0   4  11      512.35      513.97     13.88 o
   1   4  11       69.04       68.98      5.92 o
   2   4  11      109.67       99.59     16.20 o
  -8   5  11      738.62      852.99     36.32 o
  -7   5  11       69.53       56.14      9.93 o
  -6   5  11      219.49      181.06     20.87 o
  -5   5  11        0.00        2.28      5.63 o
  -4   5  11        7.65        4.05      4.10 o
  -3   5  11        6.11        7.64      5.22 o
  -2   5  11      440.94      443.24     16.53 o
  -1   5  11        1.84       -1.14      3.69 o
   0   5  11       11.56        5.68      3.48 o
   1   5  11      183.46      131.47      8.88 o
   2   5  11       78.43       89.14      9.02 o
  -7   6  11       74.03       78.33     27.97 o
  -6   6  11        0.53        2.31      6.10 o
  -5   6  11      305.64      347.10     20.64 o
  -4   6  11      294.70      289.63     13.13 o
  -3   6  11        1.08        5.07      4.01 o
  -2   6  11      165.41      178.64     11.43 o
  -1   6  11       22.84       19.99      4.93 o
   0   6  11       79.03       66.20      7.19 o
   1   6  11      145.62      138.14     11.39 o
   2   6  11      652.74      603.66     23.32 o
  -7   7  11      403.36      457.67     24.69 o
  -6   7  11       56.49       49.38      9.73 o
  -5   7  11       40.40       30.04      6.58 o
  -4   7  11      125.58      159.91      9.89 o
  -3   7  11       83.02      103.43     10.48 o
  -2   7  11       23.99       14.32      4.77 o
  -1   7  11      217.08      175.86     10.59 o
   0   7  11       97.96       94.33      9.55 o
   1   7  11       15.67       12.00      4.51 o
   2   7  11      265.63      232.13     13.96 o
  -7   8  11       38.38       51.04     10.06 o
  -6   8  11     1174.90     1198.57     46.98 o
  -5   8  11        2.81        5.86      5.28 o
  -4   8  11      196.85      159.55     10.09 o
  -3   8  11      238.07      211.56     12.42 o
  -2   8  11       57.00       58.69      7.08 o
  -1   8  11        2.21        4.31      4.38 o
   0   8  11        7.78       14.71      6.62 o
   1   8  11       13.76       16.47      4.85 o
   2   8  11      677.69      587.25     23.34 o
  -7   9  11        9.82       -0.27      6.39 o
  -6   9  11       44.14       76.09     19.44 o
  -5   9  11      153.15      141.39     13.87 o
  -4   9  11      288.77      289.11     17.30 o
  -3   9  11       19.59       20.97      5.48 o
  -2   9  11      442.08      413.89     16.34 o
  -1   9  11        7.96       12.79      4.78 o
   0   9  11        0.13       -0.87      4.23 o
   1   9  11      298.70      293.28     13.63 o
   2   9  11        0.69        9.51      5.31 o
  -7  10  11       18.46       25.03      8.83 o
  -6  10  11        3.91       13.70      7.14 o
  -5  10  11     1141.03     1216.20     38.87 o
  -4  10  11        3.14        1.08      4.01 o
  -3  10  11      393.38      392.47     15.93 o
  -2  10  11       21.16       17.51      5.14 o
  -1  10  11        5.19        3.22      4.36 o
   0  10  11       23.18       27.77      6.00 o
   1  10  11      251.22      244.76     12.77 o
  -6  11  11       69.53       89.82     17.06 o
  -5  11  11        3.50        6.74      5.47 o
  -4  11  11       46.38       44.38     16.60 o
  -3  11  11       23.90       38.87      6.56 o
  -2  11  11        1.33        3.87      4.41 o
  -1  11  11      217.48      207.25     12.04 o
   0  11  11      216.66      189.31     11.61 o
   1  11  11       32.74       32.18      6.63 o
  -6  12  11       73.16       67.21     11.24 o
  -5  12  11        9.67       17.11      6.44 o
  -4  12  11      187.09      186.10     17.47 o
  -3  12  11      161.88      161.73     10.73 o
  -2  12  11       15.90       17.64      5.40 o
  -1  12  11        5.73        8.29      4.97 o
   0  12  11        7.82        7.44      5.82 o
   1  12  11        0.03       -0.86      4.26 o
  -6  13  11       63.66      100.44     19.41 o
  -5  13  11       63.31       54.22      8.88 o
  -4  13  11       25.95       23.92      7.96 o
  -3  13  11      210.24      222.39     20.54 o
  -2  13  11      121.44      141.20     10.31 o
  -1  13  11      324.49      331.73     15.40 o
   0  13  11       41.93       25.03      7.41 o
  -5  14  11      146.51      140.23     12.58 o
  -4  14  11      166.77      173.45     14.47 o
  -3  14  11        4.95        6.88      4.85 o
  -2  14  11       53.26       60.72      7.81 o
  -1  14  11       29.81       33.20      7.36 o
   0  14  11       53.93       73.30     12.57 o
  -4  15  11        4.33        5.32      6.10 o
  -3  15  11      153.09      152.16     10.96 o
  -2  15  11      259.59      280.97     14.45 o
  -1  15  11      255.29      285.53     14.77 o
  -3  16  11        1.77       -2.46      6.05 o
  -2  16  11       17.00       17.99      9.39 o
  -6   0  12       59.26       82.43     17.33 o
  -4   0  12      135.18      147.04     17.38 o
  -2   0  12     1520.59     1613.93     59.17 o
   0   0  12      440.94      457.41     19.01 o
  -7   1  12       66.03       56.60     10.72 o
  -6   1  12       59.40       47.91     10.33 o
  -5   1  12        0.08        4.99      5.08 o
  -4   1  12      492.52      563.40     23.06 o
  -3   1  12       59.01       63.57      8.06 o
  -2   1  12      658.05      719.62     23.27 o
  -1   1  12      564.18      540.16     14.56 o
   0   1  12        9.20        8.75      3.43 o
   1   1  12       31.54       34.39      5.62 o
  -7   2  12        1.59        1.49      7.15 o
  -6   2  12      177.86      171.83     15.80 o
  -5   2  12        0.87        3.76      5.28 o
  -4   2  12      221.24      224.31     15.29 o
  -3   2  12      805.58      827.19     25.51 o
  -2   2  12       65.66       66.54      9.82 o
  -1   2  12       35.01       37.69      5.04 o
   0   2  12       37.41       26.13      4.16 o
   1   2  12      141.15      123.28     10.32 o
  -7   3  12      148.08      156.19     15.27 o
  -6   3  12      230.88      262.68     21.94 o
  -5   3  12      126.47      132.84     11.35 o
  -4   3  12        6.83       19.45      5.38 o
  -3   3  12        6.24       13.09      5.12 o
  -2   3  12      310.74      349.33     17.42 o
  -1   3  12       65.48       72.74     13.03 o
   0   3  12      296.61      284.52     13.56 o
   1   3  12       11.89       19.76      5.78 o
  -7   4  12        8.60       12.72      7.85 o
  -6   4  12      249.86      269.99     19.46 o
  -5   4  12        2.99        6.13      5.41 o
  -4   4  12       21.95        6.62      6.59 o
  -3   4  12      103.98      105.69      8.87 o
  -2   4  12      452.40      450.36     17.48 o
  -1   4  12      103.24      125.33      9.61 o
   0   4  12      115.80      117.48      7.97 o
   1   4  12      247.24      254.44     14.45 o
  -7   5  12      101.96      118.95     13.93 o
  -6   5  12      314.47      308.15     22.46 o
  -5   5  12       29.56       32.13      7.17 o
  -4   5  12      340.29      333.24     14.85 o
  -3   5  12      392.52      410.90     19.48 o
  -2   5  12      146.65      121.29     18.60 o
  -1   5  12      409.18      391.82     16.16 o
   0   5  12      306.36      303.66     19.23 o
   1   5  12       17.11       25.41      6.22 o
  -7   6  12       63.23       47.98     11.16 o
  -6   6  12        0.05        6.70      7.26 o
  -5   6  12       79.75       71.07      9.16 o
  -4   6  12      106.42      107.41     13.40 o
  -3   6  12      198.22      241.04     21.26 o
  -2   6  12      148.70      124.78     13.52 o
  -1   6  12       55.31       61.20     11.97 o
   0   6  12      498.91      474.41     18.61 o
   1   6  12        4.58       -2.46      4.30 o
  -6   7  12       88.42       97.45     13.06 o
  -5   7  12      100.93      116.74     11.11 o
  -4   7  12      924.10      921.82     27.69 o
  -3   7  12      192.40      221.50     15.68 o
  -2   7  12       41.08       44.31      7.05 o
  -1   7  12       47.15       45.18      9.74 o
   0   7  12       11.95       12.66      4.50 o
   1   7  12        5.74        9.99      5.38 o
  -6   8  12      134.44      137.50     14.96 o
  -5   8  12        3.70       12.41      6.23 o
  -4   8  12      286.10      318.40     14.86 o
  -3   8  12       25.19       19.19      5.80 o
  -2   8  12     1105.26     1117.00     32.33 o
  -1   8  12       63.41       70.95      8.24 o
   0   8  12      227.89      265.66     13.24 o
  -6   9  12      174.48      205.72     25.31 o
  -5   9  12      105.40      128.56     14.42 o
  -4   9  12      434.17      490.51     35.05 o
  -3   9  12      344.41      320.93     15.19 o
  -2   9  12       20.57       13.97      5.71 o
  -1   9  12        1.68        8.90      5.43 o
   0   9  12       23.20       17.05      5.32 o
  -6  10  12        2.66        2.63      9.65 o
  -5  10  12        5.24        3.40      5.83 o
  -4  10  12      355.44      433.76     20.82 o
  -3  10  12      195.17      219.19     12.82 o
  -2  10  12       42.39       54.36      7.72 o
  -1  10  12        2.98       10.71      5.44 o
   0  10  12       19.93       21.29      5.81 o
  -5  11  12       13.39       14.91      6.95 o
  -4  11  12      383.13      429.69     26.86 o
  -3  11  12       35.74       36.51      6.85 o
  -2  11  12      221.85      267.30     14.31 o
  -1  11  12        8.69        5.14      5.23 o
  -4  12  12        0.03        1.80      6.01 o
  -3  12  12      115.54      120.43     10.24 o
  -2  12  12       22.79       14.21      6.04 o
  -1  12  12       89.67       91.67     12.20 o
  -4  13  12        0.76       -0.66     10.69 o
  -3  13  12        0.33       -1.02      5.02 o
  -2  13  12      122.02      176.28     12.56 o
  -6   0  13        1.82        7.24     11.02 o
  -4   0  13      257.44      300.20     21.27 o
  -2   0  13      138.47      148.92     15.62 o
   0   0  13      726.17      716.28     34.31 o
  -6   1  13       60.73       41.73     11.19 o
  -5   1  13       42.01       32.26     10.15 o
  -4   1  13        0.04        3.87      4.91 o
  -3   1  13       83.26       78.71      9.59 o
  -2   1  13       22.76       18.12      5.99 o
  -1   1  13       51.22       51.87      6.09 o
   0   1  13      144.81      139.58      9.01 o
  -6   2  13       13.32       15.84     11.54 o
  -5   2  13      517.80      602.14     36.69 o
  -4   2  13        2.02       -0.71      5.07 o
  -3   2  13      176.79      196.14     16.91 o
  -2   2  13      124.03      141.75     10.88 o
  -1   2  13      385.00      371.82     18.20 o
   0   2  13       23.42       22.60      5.87 o
  -6   3  13      135.80      178.71     17.02 o
  -5   3  13      127.14      122.73     15.06 o
  -4   3  13      216.24      198.41     12.25 o
  -3   3  13      869.13      928.01     28.67 o
  -2   3  13        0.53        3.55      5.07 o
  -1   3  13      230.36      262.27     11.82 o
  -6   4  13      143.36      139.92     27.91 o
  -5   4  13       69.68       77.62     19.03 o
  -4   4  13      440.27      476.75     18.83 o
  -3   4  13       22.06       24.31      6.30 o
  -2   4  13        7.98        8.56      5.34 o
  -1   4  13      121.47      145.00     12.78 o
  -5   5  13       17.19       18.58      8.60 o
  -4   5  13       95.32       95.33      9.16 o
  -3   5  13       86.59      101.30      9.64 o
  -2   5  13        5.82        2.65      5.18 o
  -1   5  13       14.30        8.31      5.42 o
  -5   6  13     1428.83     1645.62     87.28 o
  -4   6  13      276.94      322.59     15.69 o
  -3   6  13        0.05        0.06      5.07 o
  -2   6  13      302.37      333.36     16.02 o
  -1   6  13        5.70       13.37      5.73 o
  -5   7  13      140.34      169.35     17.41 o
  -4   7  13        0.20        5.37      6.20 o
  -3   7  13      131.39      112.73     10.13 o
  -2   7  13       40.48       29.94      6.91 o
  -4   8  13       34.66       32.84      8.44 o
  -3   8  13      166.87      205.66     13.31 o
  -2   8  13       10.15       20.55      6.33 o
  -3   9  13       44.37       83.54     11.88 o
 
